# Supplementary material for: Genome-Wide Identification and Classification of Soybean C2H2 Zinc Finger Proteins and Their Expression Analysis in Legume-Rhizobium Symbiosis
Source: Front Microbiol. 2018 Feb 6;9:126. doi: 10.3389/fmicb.2018.00126 (PMC5807899; doi:10.3389/fmicb.2018.00126)
Supplement: Supplementary Table S1 — The detailed information of soybean C2H2-ZFPs. [file Table1.xlsx]

## Sheet: Sheet1
	Table S1: The detailed information of soybean C2H2-ZFPs.
	No.	Soybean gene ID	No. of amino acid residues	MW(Da)	pI	Chromosome location	Ks
	Pair-1	Glyma.16G051400	169	18334.5	7.83	Chr16:4944845-4945351	0.1066
		Glyma.19G097200	189	20269.6	8.31	Chr19:34144102-34144668	0.1066
	Pair-2	Glyma.08G319000	272	31603.3	8.26	Chr8:43815152-43819331	0.1096
		Glyma.18G094500	269	31340.8	8.3	Chr18:9644898-9649165	0.1096
	Pair-3	Glyma.04G164300	558	61877.2	6.37	Chr4:40913684-40916296	0.1191
		Glyma.06G201200	561	62001.3	6.85	Chr6:18489292-18491954	0.1191
	Pair-4	Glyma.07G009100	499	54519.2	8.39	Chr7:681525-684961	0.1202
		Glyma.08G192300	531	58109.9	8.4	Chr8:15470124-15473138	0.1202
	Pair-5	Glyma.07G012200	243	26640.9	9.06	Chr7:950828-951556	0.1202
		Glyma.08G195800	246	27011.5	9.29	Chr8:15778407-15779144	0.1202
		Glyma.08G195700	121	13578.5	9.64	Chr8:15766247-15766609	0.1202
	Pair-6	Glyma.05G241800	372	39668.3	7.8	Chr5:41689416-41692823	0.121
		Glyma.08G049300	399	43019.4	8.13	Chr8:3844413-3847692	0.121
	Pair-7	Glyma.05G248300	401	44690.6	8.56	Chr5:42136611-42138824	0.121
		Glyma.08G056800	381	42865.8	8.98	Chr8:4355341-4357382	0.121
	Pair-8	Glyma.17G064700	163	18000.9	7.19	Chr17:5007634-5008873	0.1211
		Glyma.13G095500	165	18242.1	7.73	Chr13:21043639-21045591	0.1211
	Pair-9	Glyma.15G033600	346	38955.7	7.37	Chr15:2675618-2678073	0.122
		Glyma.13G340800	351	39525.5	7.66	Chr13:43273868-43276287	0.122
	Pair-10	Glyma.15G040700	173	19177.3	8.47	Chr15:3194771-3195657	0.122
		Glyma.13G333400	172	19264.3	8.44	Chr13:42753092-42754057	0.122
	Pair-11	Glyma.13G369500	229	25191.2	8	Chr13:45498392-45499078	0.122
		Glyma.15G004100	267	29500.2	7.55	Chr15:368686-372503	0.122
	Pair-12	Glyma.15G024500	476	51227.4	9.05	Chr15:1970818-1978651	0.122
		Glyma.13G349500	481	52482.7	8.32	Chr13:43919835-43922855	0.122
	Pair-13	Glyma.13G107200	308	34198.8	9.45	Chr13:22171250-22174106	0.1221
		Glyma.17G052200	305	33801.5	9.32	Chr17:3959429-3966345	0.1221
	Pair-14	Glyma.08G356600	177	19518	9.29	Chr8:46905062-46907217	0.1234
		Glyma.18G174500	177	19473.8	8.81	Chr18:41361011-41362164	0.1234
	Pair-15	Glyma.17G031400	144	15454.4	9.5	Chr17:2296431-2297395	0.1246
		Glyma.07G242800	146	15727.6	9.56	Chr7:42256229-42256666	0.1246
	Pair-16	Glyma.02G250100	287	31737.3	8.24	Chr2:43762133-43762993	0.1251
		Glyma.14G066500	172	19474.7	7.24	Chr14:5481623-5482522	0.1251
	Pair-17	Glyma.18G241900	105	11217.9	10.32	Chr18:53035859-53037221	0.1254
		Glyma.09G250600	106	11301	10.32	Chr9:47129128-47130986	0.1254
	Pair-18	Glyma.09G267800	667	74746.9	7.75	Chr9:48545238-48551306	0.1254
		Glyma.18G222100	690	77169.7	7.63	Chr18:50911925-50917743	0.1254
	Pair-19	Glyma.11G132600	342	38510.1	6.78	Chr11:10149946-10152819	0.1255
		Glyma.12G057000	342	38460	7.14	Chr12:4142098-4145157	0.1255
	Pair-20	Glyma.11G142500	145	15893.5	9.96	Chr11:10865597-10866558	0.1255
		Glyma.12G065800	157	17355.1	9.77	Chr12:4829947-4830418	0.1255
	Pair-21	Glyma.11G135800	169	18805.2	5.7	Chr11:10327257-10328169	0.1255
		Glyma.12G059500	165	18427.7	5.62	Chr12:4303168-4304345	0.1255
	Pair-22	Glyma.08G178400	815	90738.8	4.86	Chr8:14291753-14296707	0.1255
		Glyma.15G054200	444	50180	7.84	Chr15:4257393-4262267	0.1255
	Pair-23	Glyma.08G242800	303	32726	8.89	Chr8:20792465-20794913	0.1256
		Glyma.18G265000	297	32107.3	8.46	Chr18:54990671-54993790	0.1256
	Pair-24	Glyma.20G069800	609	68944	6.19	Chr20:24813440-24838363	0.1259
		Glyma.10G118800	609	68989.2	6.32	Chr10:30284139-30331046	0.1259
	Pair-25	Glyma.10G290200	186	20414.2	9.15	Chr10:50840118-50841054	0.126
		Glyma.20G099100	174	19200.8	9.83	Chr20:34238288-34239184	0.126
	Pair-26	Glyma.10G184500	161	18301.3	6.41	Chr10:41764060-41765280	0.126
		Glyma.20G206000	175	19722.6	5.83	Chr20:44268479-44269465	0.126
	Pair-27	Glyma.20G207900	185	20950.6	7.74	Chr20:44459047-44459601	0.126
		Glyma.10G182100	186	21090.8	6.68	Chr10:41551429-41551986	0.126
	Pair-28	Glyma.10G209600	1538	171578	6.41	Chr10:44155539-44165437	0.126
		Glyma.20G181000	1540	171887	6.34	Chr20:41911164-41920083	0.126
	Pair-29	Glyma.20G161000	664	73759.4	8.32	Chr20:39906089-39912532	0.126
		Glyma.10G233400	671	74500.2	8.51	Chr10:46256167-46262449	0.126
	Pair-30	Glyma.10G206600	556	60629.2	8.49	Chr10:43828951-43833603	0.126
		Glyma.20G184000	561	61395.3	8.45	Chr20:42206674-42211314	0.126
	Pair-31	Glyma.20G109400	568	61169.1	8.95	Chr20:35189645-35196660	0.126
		Glyma.10G280000	572	61730.7	9.08	Chr10:50139642-50146154	0.126
	Pair-32	Glyma.20G116200	257	27794.8	7.81	Chr20:35827672-35830107	0.126
		Glyma.10G273800	258	27818.7	7.79	Chr10:49647129-49649853	0.126
	Pair-33	Glyma.20G117800	282	29383.6	6.89	Chr20:36052306-36053358	0.126
		Glyma.10G272300	284	29659.7	6.89	Chr10:49452029-49453400	0.126
	Pair-34	Glyma.10G204300	274	30949.9	8.19	Chr10:43548881-43550560	0.126
		Glyma.20G186400	275	30783.7	8.71	Chr20:42501931-42503552	0.126
	Pair-35	Glyma.10G257900	258	27518.2	6.83	Chr10:48422948-48424339	0.126
		Glyma.20G133200	261	27945.7	6.44	Chr20:37333483-37335062	0.126
	Pair-36	Glyma.10G197200	357	39759.9	6.49	Chr10:42853001-42855421	0.126
		Glyma.20G193000	328	36161	6.22	Chr20:43199271-43200254	0.126
	Pair-37	Glyma.10G215200	508	56678.5	5.96	Chr10:44733853-44736696	0.126
		Glyma.20G176500	510	56805.6	5.75	Chr20:41372032-41375069	0.126
	Pair-38	Glyma.01G180100	1493	168899	6.38	Chr1:51632164-51646354	0.1261
		Glyma.11G062100	1446	163341	6.38	Chr11:4663729-4677280	0.1261
	Pair-39	Glyma.01G198700	251	27387.3	6.16	Chr1:53251004-53252299	0.1261
		Glyma.11G043200	261	28642.8	7.13	Chr11:3175344-3177077	0.1261
	Pair-40	Glyma.01G209100	299	33204.9	5.88	Chr1:54068983-54070513	0.1261
		Glyma.11G033100	289	31837.6	7.87	Chr11:2419796-2420662	0.1261
	Pair-41	Glyma.01G206000	429	49621.6	7.7	Chr1:53837652-53851547	0.1261
		Glyma.11G036800	426	49475.3	7.13	Chr11:2647784-2660467	0.1261
	Pair-42	Glyma.08G366900	173	18836.1	8.48	Chr8:47746574-47747680	0.1269
		Glyma.18G295500	180	19286.4	8.45	Chr18:57283068-57284069	0.1269
	Pair-43	Glyma.05G139000	250	26769.8	6.86	Chr5:33145106-33150599	0.1269
		Glyma.08G094200	252	27058.1	6.42	Chr8:7157662-7163180	0.1269
	Pair-44	Glyma.05G177700	328	36246.1	7.57	Chr5:36608589-36609724	0.1269
		Glyma.08G134700	319	35449.1	6.9	Chr8:10326113-10327069	0.1269
	Pair-45	Glyma.05G167900	372	42394.2	6.15	Chr5:35851317-35856026	0.1269
		Glyma.08G126300	373	42494.4	6.22	Chr8:9731893-9736195	0.1269
	Pair-46	Glyma.05G154200	416	46894.4	6.72	Chr5:34750949-34760627	0.1269
		Glyma.08G112000	416	46754.9	5.99	Chr8:8624137-8630681	0.1269
	Pair-47	Glyma.05G137000	441	48848.7	7.87	Chr5:32964680-32968087	0.1269
		Glyma.08G092300	453	49957.8	7.83	Chr8:6989810-6993430	0.1269
	Pair-48	Glyma.07G025300	262	29233.5	7.02	Chr7:1984047-1985569	0.1277
		Glyma.08G217100	226	25113	8.2	Chr8:17620142-17620819	0.1277
	Pair-49	Glyma.09G170200	475	53199.4	8.38	Chr9:39503742-39507412	0.1287
		Glyma.07G107500	484	54314.5	8.27	Chr7:10497789-10501562	0.1287
	Pair-50	Glyma.11G240600	365	40633.6	5.73	Chr11:33491895-33493311	0.1289
		Glyma.18G016700	339	37985.1	6.54	Chr18:1192570-1193911	0.1289
	Pair-51	Glyma.11G253400	394	45347.2	7.92	Chr11:34415863-34417668	0.1289
		Glyma.18G003600	357	41102.9	8.85	Chr18:301361-302431	0.1289
	Pair-52	Glyma.02G094500	181	19877.4	8.51	Chr2:8467740-8468598	0.1295
		Glyma.18G287200	176	19353.9	8.53	Chr18:56724573-56725612	0.1295
	Pair-53	Glyma.13G090000	238	26902.4	9.06	Chr13:20474313-20476534	0.1289
		Glyma.14G174900	250	28373.3	8.9	Chr14:43192932-43195442	0.1289
	Pair-54	Glyma.18G042300	252	27631.7	6.21	Chr18:3586380-3589732	0.1289
		Glyma.11G214300	250	27671.7	5.97	Chr11:30762456-30766030	0.1289
	Pair-55	Glyma.11G221500	265	29768.4	7.93	Chr11:31662583-31663716	0.1289
		Glyma.18G036000	260	29073.7	7.92	Chr18:2808085-2809405	0.1289
	Pair-56	Glyma.01G056900	523	58943.8	8.44	Chr1:7386180-7388755	0.1294
		Glyma.02G115300	502	56290.5	8.31	Chr2:11209640-11212503	0.1294
	Pair-57	Glyma.06G045400	234	24940.7	7.98	Chr6:3452456-3454706	0.1303
		Glyma.04G044900	234	24993.9	7.98	Chr4:3586957-3589247	0.1303
	Pair-58	Glyma.04G062600	282	30844.4	7.59	Chr4:5175195-5176322	0.1303
		Glyma.06G063700	294	32268.2	8.31	Chr6:4835670-4836848	0.1303
	Pair-59	Glyma.06G033300	470	50062.4	8.58	Chr6:2575020-2578271	0.1303
		Glyma.04G033300	474	50366.8	8.74	Chr4:2649625-2652945	0.1303
	Pair-60	Glyma.02G144400	459	50942.2	8.53	Chr2:14895213-14899387	0.1313
		Glyma.10G029700	464	51750.2	9.14	Chr10:2587971-2592516	0.1313
	Pair-61	Glyma.10G020200	334	37413.1	8.83	Chr10:1761176-1763854	0.1313
		Glyma.02G153900	436	48645.5	7.95	Chr2:15794502-15798714	0.1313
	Pair-62	Glyma.02G183100	282	30841	7.91	Chr2:31595248-31599619	0.1327
		Glyma.10G103400	279	30559.7	7.87	Chr10:21810221-21816401	0.1327
	Pair-63	Glyma.14G088300	234	25124.9	8.18	Chr14:7921322-7922418	0.133
		Glyma.17G236200	241	25797.8	7.91	Chr17:39123094-39124429	0.133
	Pair-64	Glyma.12G230200	273	30272.1	8.16	Chr12:39022404-39023900	0.133
		Glyma.13G269400	249	27543.9	8.28	Chr13:37160045-37160791	0.133
	Pair-65	Glyma.12G178900	314	33658.2	7.75	Chr12:33869988-33872144	0.133
		Glyma.13G321900	316	33985.3	7.87	Chr13:41618514-41620114	0.133
	Pair-66	Glyma.12G179000	411	45174.8	7.63	Chr12:33883831-33886351	0.133
		Glyma.13G321800	279	30936.5	8.53	Chr13:41610074-41611916	0.133
	Pair-67	Glyma.13G317200	320	36528.3	7.6	Chr13:41173745-41177372	0.133
		Glyma.12G183900	322	36735.4	7.35	Chr12:34507210-34511576	0.133
	Pair-68	Glyma.14G084900	334	38638.4	6.19	Chr14:7480720-7481721	0.133
		Glyma.17G239900	381	43873.6	7.51	Chr17:39545941-39547083	0.133
	Pair-69	Glyma.12G215700	437	47434.2	9.07	Chr12:37490065-37492346	0.133
		Glyma.13G285800	440	47567.2	8.54	Chr13:38661529-38663910	0.133
	Pair-70	Glyma.12G207200	481	53273.6	8.35	Chr12:36703148-36706735	0.133
		Glyma.13G293800	475	52317.5	8.56	Chr13:39343173-39346777	0.133
	Pair-71	Glyma.12G171700	501	56248.9	8.12	Chr12:32781183-32784704	0.133
		Glyma.13G327500	510	57065.8	8.23	Chr13:42214586-42217606	0.133
	Pair-72	Glyma.11G192600	309	33354.1	6.65	Chr11:26572944-26574724	0.1331
		Glyma.12G081400	316	33859.7	6.81	Chr12:6444959-6446898	0.1331
	Pair-73	Glyma.11G192400	411	45777.6	8.01	Chr11:26552983-26554975	0.1331
		Glyma.12G081700	397	44061.7	7.19	Chr12:6461033-6463121	0.1331
	Pair-74	Glyma.12G084700	300	31768.7	4.58	Chr12:6839463-6843048	0.1331
		Glyma.11G189500	290	30773.7	4.63	Chr11:26160266-26163387	0.1331
	Pair-75	Glyma.10G153200	535	57532.9	8.32	Chr10:38776242-38780411	0.1343
		Glyma.20G235100	530	56754.2	8.21	Chr20:46782014-46785981	0.1343
	Pair-76	Glyma.12G237800	353	39832.7	7.23	Chr12:39710311-39714021	0.1344
		Glyma.13G203700	358	40208.1	7.07	Chr13:31780982-31784218	0.1344
	Pair-77	Glyma.03G139800	359	40313.7	6.25	Chr3:35602997-35606129	0.1345
		Glyma.19G142600	350	39425.8	6.25	Chr19:40369285-40372197	0.1345
	Pair-78	Glyma.03G160700	206	22739	8.66	Chr3:37584972-37586022	0.1345
		Glyma.19G162500	212	23472.7	8.69	Chr19:42327858-42329018	0.1345
	Pair-79	Glyma.03G160900	179	20223.2	5.04	Chr3:37602981-37604096	0.1345
		Glyma.19G162600	175	19733.7	5.67	Chr19:42337724-42338367	0.1345
	Pair-80	Glyma.03G173100	174	19475.5	9.49	Chr3:38737796-38738768	0.1345
		Glyma.19G174000	172	19290.4	9.69	Chr19:43452743-43453600	0.1345
	Pair-81	Glyma.03G173200	160	17544	7.35	Chr3:38741168-38741808	0.1345
		Glyma.19G174100	87	9732.2	10.28	Chr19:43456080-43456340	0.1345
	Pair-82	Glyma.03G173300	159	17876.7	9.25	Chr3:38743385-38744272	0.1345
		Glyma.19G174200	156	17348.2	8.83	Chr19:43457932-43458737	0.1345
	Pair-83	Glyma.03G186100	217	23959.6	7.89	Chr3:39786986-39787849	0.1345
		Glyma.19G186200	362	40042.3	7.87	Chr19:44483640-44485048	0.1345
	Pair-84	Glyma.03G217900	167	18989.5	10.33	Chr3:42170856-42171488	0.1345
		Glyma.19G214600	195	21923.8	10.45	Chr19:46779076-46781052	0.1345
	Pair-85	Glyma.03G222900	833	92364.7	7.34	Chr3:42571154-42575763	0.1345
		Glyma.19G220000	834	92646	7.35	Chr19:47221481-47226117	0.1345
	Pair-86	Glyma.03G231900	229	26841.5	9.65	Chr3:43314717-43319823	0.1345
		Glyma.19G228900	203	23569.6	9.44	Chr19:48014375-48017818	0.1345
	Pair-87	Glyma.19G150800	256	28702.4	7.84	Chr19:41107614-41108732	0.1345
		Glyma.03G147200	260	28920.5	7.99	Chr3:36286398-36287718	0.1345
	Pair-88	Glyma.03G157400	262	28962.1	9.74	Chr3:37279457-37284137	0.1345
		Glyma.19G159600	461	50512.8	8.94	Chr19:42044556-42049135	0.1345
	Pair-89	Glyma.03G190700	289	31466	4.46	Chr3:40130752-40136041	0.1345
		Glyma.19G191000	294	31913.5	4.43	Chr19:44845899-44856297	0.1345
	Pair-90	Glyma.03G137500	293	32470	8.22	Chr3:35372156-35374354	0.1345
		Glyma.19G140400	293	32320.7	7.98	Chr19:40176765-40178948	0.1345
	Pair-91	Glyma.03G228100	305	35192.1	7.72	Chr3:43023760-43027427	0.1345
		Glyma.19G225400	305	35107.1	6.21	Chr19:47738977-47743292	0.1345
	Pair-92	Glyma.11G184000	331	37895.8	7.48	Chr11:25213709-25217468	0.1345
		Glyma.12G088400	324	36983.7	7.34	Chr12:7207187-7211020	0.1345
	Pair-93	Glyma.03G236600	513	55375.9	7.99	Chr3:43649833-43654131	0.1345
		Glyma.19G234500	508	54935.3	8.03	Chr19:48415851-48420752	0.1345
	Pair-94	Glyma.03G179700	515	55818.3	9.09	Chr3:39192563-39195582	0.1345
		Glyma.19G180400	511	55322.7	8.95	Chr19:43924558-43927342	0.1345
	Pair-95	Glyma.03G211700	454	49886	8.58	Chr3:41782393-41785301	0.1345
		Glyma.19G208900	536	58395.9	7.34	Chr19:46374525-46377565	0.1345
		Glyma.06G173800	1574	178363	8.17	Chr6:14676662-14687185	0.1349
	Pair-96	Glyma.06G174000	1566	177452	8.21	Chr6:14684775-14701032	0.1349
		Glyma.04G192000	1573	177616	8.09	Chr4:46279239-46297477	0.1349
		Glyma.04G191900	1592	179776	8.04	Chr4:46271697-46281894	0.1349
	Pair-97	Glyma.04G236800	510	59551.7	4.87	Chr4:50529637-50536772	0.1349
		Glyma.06G127500	510	59694	4.95	Chr6:10462640-10469529	0.1349
	Pair-98	Glyma.06G142600	277	30277.6	7.07	Chr6:11620220-11621050	0.1349
		Glyma.04G222700	279	30389.8	8.28	Chr4:49322821-49323657	0.1349
	Pair-99	Glyma.04G252600	427	46806.6	9.5	Chr4:51926107-51928268	0.1349
		Glyma.06G109900	424	46430.2	9.17	Chr6:8889371-8891703	0.1349
	Pair-100	Glyma.18G185900	181	20656.2	8.01	Chr18:44661989-44663156	0.1368
		Glyma.07G135800	171	19570.8	6.57	Chr7:16076191-16079823	0.1368
	Pair-101	Glyma.18G186000	304	34347.5	7.85	Chr18:44692439-44693788	0.1368
		Glyma.07G135900	306	34606.8	7.7	Chr7:16096135-16097641	0.1368
	Pair-102	Glyma.05G022700	570	62915.5	7.43	Chr5:1996494-1998919	0.1372
		Glyma.17G076900	581	64063.6	7.13	Chr17:6012041-6014555	0.1372
	Pair-103	Glyma.05G021300	621	70944.9	5.31	Chr5:1882386-1885780	0.1372
		Glyma.17G078100	627	71576.6	4.93	Chr17:6096537-6099731	0.1372
	Pair-104	Glyma.02G242400	258	28033	5.86	Chr2:43088550-43095380	0.1382
		Glyma.14G212000	258	28151.2	5.37	Chr14:47703257-47706495	0.1382
		Glyma.02G058500	526	54441.9	7.42	Chr2:5245429-5247712	0.1386
	Pair-105	Glyma.02G058400	526	54441.9	7.42	Chr2:5232153-5235699	0.1386
		Glyma.16G141100	512	52998.3	7.12	Chr16:29893194-29896920	0.1386
	Pair-106	Glyma.02G060500	1495	168781	6.33	Chr2:5473294-5489985	0.1386
		Glyma.16G143100	1497	168833	6.34	Chr16:30245352-30261255	0.1386
	Pair-107	Glyma.13G250800	400	44075.5	7.4	Chr13:35809309-35811764	0.1398
		Glyma.15G063600	399	44089.9	7.86	Chr15:4856453-4858921	0.1398
	Pair-108	Glyma.17G257700	418	45193.3	8.8	Chr17:41180085-41184146	0.1407
		Glyma.14G218700	415	45313.7	9.14	Chr14:48385681-48389276	0.1407
	Pair-109	Glyma.05G059800	266	29736.2	8.68	Chr5:5575407-5576204	0.1414
		Glyma.17G142300	264	29235.1	9.07	Chr17:11560146-11561671	0.1414
	Pair-110	Glyma.01G036600	242	27314.9	7.08	Chr1:3860214-3861413	0.1421
		Glyma.02G029400	247	27920.4	5.8	Chr2:2698045-2699137	0.1421
	Pair-111	Glyma.02G004300	180	20165.8	6.24	Chr2:485366-485905	0.1427
		Glyma.10G004000	176	19473.8	4.89	Chr10:401150-401949	0.1427
	Pair-112	Glyma.15G273400	343	38492.2	6.68	Chr15:51080478-51083012	0.1427
		Glyma.08G154500	347	38804.9	7.64	Chr8:11905747-11908142	0.1427
	Pair-113	Glyma.04G127600	303	33135.6	6.5	Chr4:17386901-17387809	0.1433
		Glyma.06G311500	304	33341.5	6.17	Chr6:49998555-49999466	0.1433
	Pair-114	Glyma.10G045200	165	18666.1	10.17	Chr10:4034799-4035293	0.1445
		Glyma.13G132800	160	17885.2	10.01	Chr13:24530537-24531016	0.1445
	Pair-115	Glyma.10G045300	182	20078.9	9.07	Chr10:4036736-4037634	0.1445
		Glyma.13G133000	177	19755.6	8.92	Chr13:24534355-24534885	0.1445
	Pair-116	Glyma.10G045400	180	20039.2	9.72	Chr10:4040116-4040940	0.1445
		Glyma.13G133100	183	20441.8	9.95	Chr13:24536585-24537523	0.1445
	Pair-117	Glyma.13G142300	120	13717.9	9.62	Chr13:25503826-25505900	0.1445
		Glyma.10G055200	120	13787	9.87	Chr10:5034201-5036284	0.1445
	Pair-118	Glyma.13G120900	212	23665.5	6.27	Chr13:23385783-23386978	0.1445
		Glyma.10G034600	220	24704.5	6.57	Chr10:3008811-3010158	0.1445
	Pair-119	Glyma.10G034700	197	22435.3	5.72	Chr10:3017870-3019786	0.1445
		Glyma.13G121000	232	26611.4	5.77	Chr13:23394426-23396478	0.1445
	Pair-120	Glyma.10G059700	299	32975.8	8.39	Chr10:5514325-5515221	0.1445
		Glyma.13G146400	289	31826.5	7.98	Chr13:25929218-25930528	0.1445
	Pair-121	Glyma.10G051500	533	57447.1	9.26	Chr10:4622397-4626006	0.1445
		Glyma.13G139000	526	56452	9.4	Chr13:25156632-25160141	0.1445
	Pair-122	Glyma.07G158000	544	59545.9	9	Chr7:19553902-19559026	0.1472
		Glyma.20G005800	550	60179.9	9.02	Chr20:564408-569908	0.1472
	Pair-123	Glyma.06G316400	435	50097.3	7.23	Chr6:50522172-50528888	0.1473
		Glyma.04G130300	435	50101.3	7.22	Chr4:18219970-18233117	0.1473
	Pair-124	Glyma.04G128800	712	79893.6	7.34	Chr4:17927529-17936517	0.1473
		Glyma.06G314900	715	80101	7.36	Chr6:50380062-50387664	0.1473
	Pair-125	Glyma.07G144300	440	47886.5	6.2	Chr7:17199544-17203745	0.1496
		Glyma.18G195500	441	47935.6	6.16	Chr18:46967195-46981775	0.1496
	Pair-126	Glyma.20G026600	532	59649.6	9.01	Chr20:2925386-2927715	0.1501
		Glyma.07G226800	523	58830.8	8.64	Chr7:40428911-40431370	0.1501
	Pair-127	Glyma.01G134200	366	40460.3	4.89	Chr1:45524482-45526218	0.1529
		Glyma.03G033600	389	43352.8	4.89	Chr3:3885839-3887777	0.1529
	Pair-128	Glyma.01G134100	482	53209.2	6.28	Chr1:45500248-45501693	0.1529
		Glyma.03G033700	392	43111.4	5.69	Chr3:3902047-3905125	0.1529
	Pair-129	Glyma.07G174000	255	27927	5.73	Chr7:31242022-31248463	0.1589
		Glyma.20G012700	239	26238.4	6.13	Chr20:1070336-1071052	0.1589
	Pair-130	Glyma.07G158200	534	59012	8.29	Chr7:19658240-19667195	0.1594
		Glyma.20G005900	349	39097.9	9.43	Chr20:573930-581981	0.1594
	Pair-131	Glyma.05G111400	213	23579.3	9.32	Chr5:29639409-29640756	0.1628
		Glyma.17G155600	232	25699.9	6.26	Chr17:13179576-13181355	0.1628
	Pair-132	Glyma.14G110900	313	34117	6.84	Chr14:12566725-12568150	0.176
		Glyma.17G216800	329	35633.6	6.71	Chr17:36523435-36525004	0.176
	Pair-133	Glyma.12G118800	472	51622.7	8.34	Chr12:12525106-12528315	0.1765
		Glyma.06G287200	475	51962	8.35	Chr6:47607955-47611348	0.1765
	Pair-134	Glyma.13G073300	491	54042.4	7.54	Chr13:17523579-17525051	0.2812
		Glyma.20G047500	502	55331.9	7.83	Chr20:8929516-8931261	0.2812
	Pair-135	Glyma.02G292900	366	42285.9	7.95	Chr2:47175297-47178910	0.1184
		Glyma.02G293300	363	42118.7	7.59	Chr2:47200116-47202645	0.1184
	Single -1*	Glyma.12G181400*	308	33315.4	4.73	Chr12:34193664-34197110	0.1331
	Single -2*	Glyma.16G056000*	255	29050	8.77	Chr16:5514393-5517590	0.1378
	Single -3*	Glyma.16G181700*	723	80496.7	7.77	Chr16:34258147-34267136	0.1284
	Single -4	Glyma.01G034500	87	10048.7	6.6	Chr1:3585569-3588054	0.1421
	Single -5	Glyma.01G113300	153	17537	10.23	Chr1:38782655-38783290	0.1797
	Single -6	Glyma.01G176600	518	54325	8.25	Chr1:51330379-51334194	0.1261
	Single -7	Glyma.02G311100	238	26090.5	8.21	Chr2:48457589-48459097	0.1184
	Single -8	Glyma.06G197700	284	31810.5	9.92	Chr6:17964387-17965751	0.1349
	Single -9	Glyma.07G170500	363	40529.9	9.21	Chr7:29395228-29397620	0.1475
	Single -10	Glyma.08G227300	718	80705.8	7.6	Chr8:18507623-18515386	0.1187
	Single -11	Glyma.09G034100	344	39118.5	6.95	Chr9:2849414-2850694	0.1321
	Single -12	Glyma.09G230200	307	34152.7	9.58	Chr9:45379806-45380726	0.1229
	Single -13	Glyma.10G295200	326	35159.2	10.21	Chr10:51245224-51246546	0.1322
	Single -14	Glyma.11G084900	322	32346.6	4.1	Chr11:6393085-6394280	0.1261
	Single -15	Glyma.13G086300	303	35131.2	8.11	Chr13:19842901-19847932	0.1485
	Single -16	Glyma.13G218900	424	47208.7	7.55	Chr13:33215284-33216951	0.1398
	Single -17	Glyma.13G367400	351	38462	10.15	Chr13:45303060-45305341	0.122
	Single -18	Glyma.14G001700	156	17589	8.09	Chr14:220752-221608	0.1184
	Single -19	Glyma.14G095900	409	45129	8.92	Chr14:8936850-8941261	0.1542
	Single -20	Glyma.15G005900	350	38403	10.17	Chr15:503903-506167	0.122
	Single -21	Glyma.16G156400	522	57523.1	5.83	Chr16:31658521-31661557	0.1386
	Single -22	Glyma.17G228000	441	48499.6	8.95	Chr17:38290133-38296500	0.1542
	No duplicated-1	Glyma.01G079900	390	43822.8	4.98	Chr1:21711573-21713010	－
	No duplicated-2	Glyma.01G086800	333	37167.2	6.92	Chr1:26114013-26116018	－
	No duplicated-3	Glyma.01G101800	314	34884.9	7.58	Chr1:33903689-33905364	－
	No duplicated-4	Glyma.02G099100	335	37094.2	6.85	Chr2:9220377-9222397	－
	No duplicated-5	Glyma.02G162200	245	27064.7	9.02	Chr2:20918109-20918843	－
	No duplicated-6	Glyma.02G181100	372	41880.2	6.06	Chr2:30906665-30909346	－
	No duplicated-7	Glyma.03G067700	319	35676.6	7.3	Chr3:13893673-13895495	－
	No duplicated-8	Glyma.04G133900	631	70552.1	4.38	Chr4:19193942-19199175	－
	No duplicated-9	Glyma.06G265800	442	48042.9	9.17	Chr6:45385217-45387987	－
	No duplicated-10	Glyma.09G107400	308	34219.2	6.79	Chr9:20313430-20315218	－
	No duplicated-11	Glyma.10G095100	387	43839.2	5.9	Chr10:13762452-13765446	－
	No duplicated-12	Glyma.10G101900	231	25435.7	9	Chr10:19989693-19990385	－
	No duplicated-13	Glyma.11G157700	624	69923.4	4.35	Chr11:14090329-14096207	－
	No duplicated-14	Glyma.12G070300	542	60200.1	7.8	Chr12:5138721-5141539	－
	No duplicated-15	Glyma.12G136900	441	47928.9	9.16	Chr12:16276479-16278362	－
	No duplicated-16	Glyma.16G102000	414	45168.6	7.62	Chr16:20554353-20556612	－
	No duplicated-17	Glyma.17G189600	408	46377.4	5.79	Chr17:25987993-25991250	－
	No duplicated-18	Glyma.17G193300	206	23004.2	9.3	Chr17:28293597-28294214	－
	No duplicated-19	Glyma.17G200200	408	46474.5	5.87	Chr17:31840273-31843479	－
	No duplicated-20	Glyma.18G066100	383	42165.1	8.01	Chr18:6067644-6068792	－
	No duplicated-21	Glyma.19G070000	355	40847.8	7.78	Chr19:22793357-22795590	－
	No duplicated-22	Glyma.U001100	124	13361.7	4.64	ChrU:3932-4303	－
	No duplicated-23	Glyma.U011900	408	46399.2	5.37	ChrU:446508-449668	－
	No duplicated-24	Glyma.U012000	408	46393.3	5.61	ChrU:451425-454766	－
	No duplicated-25	Glyma.U019400	575	63581.8	8.06	ChrU:3222604-3225618	－
	"*", Both duplicate genes were retained, whereas the other was a pseudogene C2H2-ZFP. The underlines indicated tandem duplication genes.
