# Supplementary material for: Genome-Wide Identification and Classification of Soybean C2H2 Zinc Finger Proteins and Their Expression Analysis in Legume-Rhizobium Symbiosis
Source: Front Microbiol. 2018 Feb 6;9:126. doi: 10.3389/fmicb.2018.00126 (PMC5807899; doi:10.3389/fmicb.2018.00126)
Supplement: Supplementary Table S4 — Complete set of the classified C2H2-ZFPs in soybean. [file Table4.xlsx]

## Sheet: Sheet1
	Table S4: Complete set of the classified C2H2-ZFPs in soybean.
	Subset	Soybean gene ID	Homologous gene in A.thaliana	Type of C2H2 Z1F	Number of C2H2 motifs	C2H2 motifs sequence side	C2H2 motifs sequence
	Gmtandem-SF
	Gm-t1-SF	Glyma.05G241800	At1g30970	M4,M5	2	12-35; 36-59	VWCYYCDREFDDEKILVQHQKAKH,FKCHVCHKKLSTAGGMAIHVLQVH
		Glyma.08G049300	At1g30970	M4,M5	2	12-35; 36-59	VWCYYCDREFDDEKILVQHQKAKH,FKCHVCHKKLSTAGGMAIHVLQVH
		Glyma.13G321800	At5G22890	Z1,Z1	2	162-195; 200-222	YSCPQEGCRWNQRHVKFQPLKSMICAKNHYKRSH,YVCKRCNQKQFSVLSDLRTHEKH
		Glyma.16G056000	At5g14140	M5,M4,M5	3	69-94;96-119;134-159	VFCPIVGCGARLTSMEDFENHYNARH,ASCSVCSRVYPTSWLLSIHVSEVH,YECLVERCGLKFKSYNSRQQHLVDKH
		Glyma.05G137000	At2g01940	M3,Z1,M5	3	61-83;104-134;140-167	YVCEICNQGFQRDQNLQMHRRRH,FVCPEPSCLHHDPCHALGDLVGIKKHFRRKH,WVCDKCSKGYAVQSDYKAHIKTCGTRGH
		Glyma.05G248300	At2g01940	M3,Z1,M5	3	57-79;98-128;134-161	YVCEICNQGFQRDQNLQMHRRRH,FVCPEPSCLHHDPCHALGDLVGIKKHFRRKH,WVCERCSKGYAVQSDYKAHLKTCGTRGH
		Glyma.08G056800	At2g01940	M3,Z1,M5	3	57-79;99-129;135-162	YVCEICNQGFQRDQNLQMHRRRH,FVCPEPSCLHHDPCHALGDLVGIKKHFRRKH,WVCERCSKGYAVQSDYKAHLKTCGTRGH
		Glyma.08G092300	At2g01940	M3,Z1,M5	3	63-85;107-137;143-170	YVCEICNQGFQRDQNLQMHRRRH,FVCPEPTCLHHDPCHALGDLVGIKKHFRRKH,WVCDKCSKGYAVQSDYKAHIKTCGTRGH
		Glyma.09G170200	At2g01940	M3,Z1,M5	3	57-79;98-128;134-161	YVCEICNQGFQRDQNLQMHRRRH,FVCPEPTCLHHDPCHALGDLVGIKKHFRRKH,WVCERCSKGYAVQSDYKAHLKTCGTRGH
		Glyma.10G215200	At1g34370	M4,Z1,Z1	3	260-282;309-342;347-369	HFCTICGKGFKRDANLRMHMRGH,YSCPYAGCKRNKDHKKFQPLKTILCVKNHYKRTH,YTCSRCNTKKFSVMADLKTHEKH
		Glyma.11G240600	At1g34370	M4,Z1,Z1	3	160-182;207-240;245-267	HFCEICAKGFRRDSNLRMHMRAH,FSCPFEGCNRNKLHRRFRPLKSVICVKNHFKRSH,YTCERCRKKHFSVLSDLRSHAKH
		Glyma.16G156400	At1g34370	M4,Z1,Z1	3	273-295;321-354;359-381	HFCTICGKGFKRDANLRMHMRGH,YSCPYPGCKRNKDHKKFQPLKTILCVKNHYKRTH,YTCSRCNTKKFSVMADLKTHEKH
		Glyma.18G016700	At1g34370	M4,Z1,Z1	3	144-166;191-224;229-251	HFCEICGKGFRRDANLRMHMRAH,FSCPFVGCNRNKLHRRFRPLKSVICVKNHFKRSH,YTCERCRKKHFSVLSDLRSHLKH
		Glyma.20G176500	At1g34370	M4,Z1,Z1	3	257-279;306-339;344-366	HFCTICGKGFKRDANLRMHMRGH,YSCPYNGCKRNKDHKKFQPLKTILCVKNHYKRTH,YTCSRCNTKKFSVMADLKTHEKH
		Glyma.11G192400	At5g22890	M4,Z1,Z1	3	232-254;291-324;329-351	YFCQVCGKGFKRDANLRMHMRAH,YSCPQQGCRWNQRHAKFQPLKSMICAKNHYKRSH,YMCNRCNQKQFSVLSDLRTHEKH
		Glyma.12G081700	At5g22890	M4,Z1,Z1	3	229-251;289-322;327-349	YFCQVCGKGFKRDANLRMHMRAH,YSCPQQGCRWNQRHAKFQPLKSMICAKNHYKRSH,YVCNRCNQKHFSVISDLRTHEKH
		Glyma.12G179000	At5g22890	M4,Z1,Z1	3	241-263;294-327;332-354	HYCQVCGKGFKRDANLRMHMRAH,YSCPQEGCRWNQRHAKFQPLKSMICAKNHYKRSH,YVCKRCNQKQFSVLSDLRTHEKH
		Glyma.03G236600	At1g03840	M3,Z1,D	3	97-119;138-168;173-193	FVCEICNKGFQRDQNLQLHRRGH,YVCPEPSCVHHNPARALGDLTGIKKHFSRKH,WKCEKCSKKYAVQSDWKAHSK
		Glyma.06G287200	At1g03840,At5g44160	M3,Z1,D	3	62-84;103-133;138-158	FLCETCGKGFQRDQNLQLHRRGH,YVCPEKSCVHHDPSRALGDLTGIKKHFCRKH,WKCEKCSKRYAVQSDWKAHSK
		Glyma.12G118800	At1g03840,At5g44160	M3,Z1,D	3	66-88;107-137;142-162	FLCETCGKGFQRDQNLQLHRRGH,YVCPEKSCVHHDPSRALGDLTGIKKHFCRKH,WKCEKCSKRYAVQSDWKAHSK
		Glyma.19G234500	At1g03840	M3,Z1,D	3	95-117;136-166;171-191	FICEICNKGFQRDQNLQLHRRGH,YVCPEPSCVHHNPARALGDLTGIKKHFSRKH,WKCEKCSKKYAVQSDWKAHSK
		Glyma.20G005800	At1g14580	M3,Z1,D	3	79-101;120-150;155-175	FICEVCNKGFQREQNLQLHRRGH,YLCPEPTCVHHDPSRALGDLTGIKKHYSRKH,WKCEKCSKKYAVQSDWKAHSK
		Glyma.07G009100	At1g55110,At3g13810	M3,Z1,D	3	87-109;128-158;163-183	FICEICNKGFQRDQNLQLHRRGH,YVCPEPSCVHHDPSRALGDLTGIKKHFCRKH,WKCDKCSKKYAVQSDWKAHSK
		Glyma.08G192300	At1g55110,At3g13810	M3,Z1,D	3	88-110;129-159;164-184	FICEICNKGFQRDQNLQLHRRGH,YVCPEPSCVHHDPSRALGDLTGIKKHFCRKH,WKCDKCSKKYAVQSDWKAHSK
		Glyma.13G349500	At1g55110,At3g13810	M3,Z1,D	3	92-114;134-164;169-189	FICEICNKGFQRDQNLQLHRRGH,YVCPEPSCVHHEPSRALGDLTGIKKHFCRKH,WKCDKCSKKYAVQSDWKAHSK
		Glyma.14G095900	At1g55110	M3,Z1,D	3	70-92;112-142;147-167	FVCEICHKGFQRDQNLQLHRRGH,YVCPEATCVHHDPSRALGDLTGIKKHFFRKH,WRCEKCSKLYAVQSDWKAHSK
		Glyma.15G024500	At1g55110,At3g13810	M3,Z1,D	3	72-94;114-144;149-169	FICEICNKGFQRDQNLQLHRRGH,YVCPEASCVHHDPSRALGDLTGIKKHFCRKH,WKCDKCSKKYAVQSDWKAHSK
		Glyma.07G158200	At2g02070	M3,Z1,D	3	71-93;112-142;147-167	FLCEVCNKGFQREQNLQLHRRGH,YLCPEPTCVHHDPSRALGDLTGIKKHYSRKH,WKCDKCSKKYAVQSDWKAHSK
		Glyma.10G280000	At2g02070	M3,Z1,D	3	72-94;113-143;148-168	FICEVCNKGFQREQNLQLHRRGH,YLCPEPTCVHHDPSRALGDLTGIKKHYSRKH,WKCDKCSKKYAVQSDWKAHSK
		Glyma.20G005900	At2g02070	M3,Z1,D	3	71-93;112-142;147-167	FICEVCNKGFQREQNLQLHRRGH,YLCPEPTCVHHDPSRALGDLTGIKKHYSRKH,WKCDKCSKKYAVQSDWKAHSK
		Glyma.20G109400	At2g02070	M3,Z1,D	3	71-93;112-142;147-167	FICEVCNKGFQREQNLQLHRRGH,YLCPEPTCVHHDPSRALGDLTGIKKHYSRKH,WKCDKCSKKYAVQSDWKAHSK
		Glyma.07G158000	At2g02080	M3,Z1,D	3	75-97;116-146;151-171	FLCEVCNKGFQREQNLQLHRRGH,YLCPEPTCVHHDPSRALGDLTGIKKHYSRKH,WKCDKCSKKYAVQSDWKAHSK
		Glyma.10G206600	At2g02080	M3,Z1,D	3	66-88;107-137;142-162	FICEVCNKGFQREQNLQLHRRGH,YLCPEPTCVHHDPSRALGDLTGIKKHYYRKH,WKCEKCSKKYAVQSDWKAHSK
		Glyma.20G184000	At2g02080	M3,Z1,D	3	66-88;108-138;143-163	FICEVCNKGFQREQNLQLHRRGH,YLCPEPTCVHHDPSRALGDLTGIKKHYYRKH,WKCEKCSKKYAVQSDWKAHSK
		Glyma.12G070300	At3g45260,At5g60470	M3,Z1,D	3	68-90;110-140;145-165	FLCEVCNKGFQRDQNLQLHRRGH,YVCPEKSCVHHDPSRALGDLTGIKKHYSRKH,WKCDKCSKKYAVQSDWKAHSK
		Glyma.12G171700	At3g45260,At5g60470	M3,Z1,D	3	67-89;109-139;144-164	FICEVCNKGFQRDQNLQLHRRGH,YVCPEKTCVHHDPCRALGDLTGIKKHFSRKH,WKCEKCSKKYAVQSDWKAHNK
		Glyma.13G327500	At3g45260,At5g60470	M3,Z1,D	3	70-92;112-142;147-167	FICEVCNKGFQRDQNLQLHRRGH,YVCPEKSCVHHDPCRALGDLTGIKKHFSRKH,WKCDKCSKKYAVQSDWKAHNK
		Glyma.U019400	At3g45260,At5g60470	M3,Z1,D	3	76-98;118-148;153-173	FLCEICNKGFQRDQNLQLHRRGH,YVCPEKSCVHHDPSRALGDLTGIKKHYSRKH,WKCDKCSKKYAVQSDWKAHSK
		Glyma.01G176600	At3g50700,At5g66730	M3,Z1,D	3	61-83;102-132;137-157	FVCEICNKGFQRDQNLQLHRRGH,YVCPEPTCVHHDPSRALGDLTGIKKHFCRKH,WKCDKCSKKYAVQSDWKAHSK
		Glyma.02G058400	At3g50700,At5g66730	M3,Z1,D	3	60-82;101-131;136-156	FVCEICNKGFQRDQNLQLHRRGH,YVCPEPTCVHHDPSRALGDLTGIKKHFCRKH,WKCDKCSKKYAVQSDWKAHSK
		Glyma.02G058500	At3g50700,At5g66730	M3,Z1,D	3	60-82;101-131;136-156	FVCEICNKGFQRDQNLQLHRRGH,YVCPEPTCVHHDPSRALGDLTGIKKHFCRKH,WKCDKCSKKYAVQSDWKAHSK
		Glyma.02G153900	At3g50700	M3,Z1,D	3	6-28;47-77;82-102	FVCEICNKGFQRDQNLQLHRRGH,YVCPEPSCIHHNPARALGDLTGIKKHYSRKH,WKCDKCSKRYAVQSDWKAHQK
		Glyma.03G211700	At3g50700	M3,Z1,D	3	6-28;47-77;82-102	FVCEICNKGFQRDQNLQLHRRGH,YVCPEPSCVHHNPARALGDLTGIKKHYSRKH,WKCDKCSKRYAVQSDWKAHQK
		Glyma.06G033300	At3g50700	M3,Z1,D	3	58-80;99-129;134-154	FVCEICNKGFQRDQNLQLHRRGH,YVCPEPSCVHHNPARALGDLTGIKKHFCRKH,WQCERCSKKYAVHSDWKAHMK
		Glyma.10G153200	At3g50700	M3,Z1,D	3	92-114;133-163;168-188	FICEICNKGFQRDQNLQLHRRGH,YVCPEPSCVHHNPARALGDLTGIKKHFCRKH,WKCDKCSKKYAVQSDWKAHSK
		Glyma.16G141100	At3g50700,At5g66730	M3,Z1,D	3	60-82;101-131;136-156	FVCEICNKGFQRDQNLQLHRRGH,YVCPEPTCVHHDPARALGDLTGIKKHFCRKH,WKCDKCSKKYAVQSDWKAHSK
		Glyma.17G228000	At3g50700	M3,Z1,D	3	70-92;111-141;146-166	FVCEICQKGFQRDQNLQLHRRGH,YVCPEATCVHHDPSRALGDLTGIKKHFFRKH,WKCDKCFKRYAVQSDWKAHSK
		Glyma.19G208900	At3g50700	M3,Z1,D	3	85-107;126-156;161-181	FVCEICNKGFQRDQNLQLHRRGH,YVCPEPSCVHHNPARALGDLTGIKKHYSRKH,WKCDKCSKRYAVQSDWKAHQK
		Glyma.20G235100	At3g50700	M3,Z1,D	3	92-114;133-163;168-188	FICEICNKGFQRDQNLQLHRRGH,YVCPEPSCVHHNPARALGDLTGIKKHFCRKH,WKCDKCSKKYAVQSDWKAHSK
		Glyma.02G144400	At4g02670	M3,Z1,D	3	73-95;114-144;149-169	FVCEICNKGFQRDQNLQLHRRGH,YVCPEPSCVHHNPSRALGDLTGIKKHYCRKH,WKCEKCSKIYAVQSDWKAHSK
		Glyma.03G157400	At4g02670	M3,Z1,D	3	76-98;117-147;152-172	FVCEICHKGFPRDQNLQLHKRGH,YVCPEPSCVHHNPSRALGDLTGIKKHFCRKH,WKCEKCSKIYAVQSDWKAHSK
		Glyma.10G029700	At4g02670	M3,Z1,D	3	73-95;114-144;149-169	FVCEICNKGFQRDQNLQLHRRGH,YVCPEPSCVHHNPSRALGDLTGIKKHYCRKH,WKCEKCSKIYAVQSDWKAHSK
		Glyma.19G159600	At4g02670	M3,Z1,D	3	78-100;119-149;154-174	FVCEICHKGFQRDQNLQLHRRGH,YVCPEPSCVHHDPSRALGDLTGIKKHFCRKH,WKCEKCSKIYAVQSDWKAHSK
		Glyma.03G179700	At5g03150	M3,Z1,D	3	67-89;108-138;143-163	FICEICNKGFQRDQNLQLHRRGH,YICPEKTCVHHDAARALGDLTGIKKHYSRKH,WKCEKCSKKYAVQSDWKAHTK
		Glyma.10G051500	At5g03150	M3,Z1,D	3	65-87;106-136;141-161	FICEICNKGFQRDQNLQLHRRGH,YICPEQTCVHHDPARALGDLTGIKKHFSRKH,WKCEKCSKKYAVQSDWKAHTK
		Glyma.13G139000	At5g03150	M3,Z1,D	3	65-87;106-136;141-161	FICEICNKGFQRDQNLQLHRRGH,YICPEQTCVHHDPARALGDLTGIKKHFSRKH,WKCEKCSKKYAVQSDWKAHTK
		Glyma.19G180400	At5g03150	M3,Z1,D	3	67-89;108-138;143-163	FICEICNKGFQRDQNLQLHRRGH,YICPEKTCVHHDAARALGDLTGIKKHYSRKH,WKCEKCSKKYAVQSDWKAHTK
		Glyma.04G033300	At5g66730	M3,Z1,D	3	56-78;97-127;132-152	FVCEICNKGFQRDQNLQLHRRGH,YVCPEPSCVHHNPARALGDLTGIKKHFCRKH,WQCERCSKKYAVHSDWKAHMK
		Glyma.11G184000	At1g08290	M5,Z1,D	3	165-187;212-244;249-269	FACSICSKTFNRYNNMQMHMWGH,YCCAQGCKNNINHPRAKPLKDFRTLQTHYKRKH,FMCRKCGKTFAVKGDWRTHEK
		Glyma.12G088400	At1g08290	M5,Z1,D	3	159-181;206-238;243-263	FACSICSKTFNRYNNMQMHMWGH,YCCAQGCKNNINHPRAKPLKDFRTLQTHYKRKH,FMCRKCGKTFAVKGDWRTHEK
		Glyma.12G183900	At1g08290	M5,Z1,D	3	157-179;204-236;241-261	FACSICSKTFNRYNNMQMHMWGH,YCCAQGCKNNINHPRAKPLKDFRTLQTHYKRKH,FMCRKCSKSFAVKGDWRTHEK
		Glyma.13G317200	At1g08290	M5,Z1,D	3	155-177;202-234;239-259	FACSICSKSFNRYNNMQMHMWGH,YCCAQGCKNNINHPRAKPLKDFRTLQTHYKRKH,FMCRKCSKSFAVKGDWRTHEK
		Glyma.01G086800	At1g13290	M5,Z1,D	3	156-178;204-236;241-261	FSCTVCNKMFNRFNNMQMHMWGH,YCCAEGCKNNIEHPRSRPLKDFRTLQTHYKRKH,FGCRKCGKPFAVRGDWRTHEK
		Glyma.02G099100	At1g13290	M5,Z1,D	3	150-172;198-230;235-255	FSCTVCNKMFNRFNNMQMHMWGH,YCCAEGCKNNIEHPRSRPLKDFRTLQTHYKRKH,FGCRKCGKPFAVRGDWRTHEK
		Glyma.10G204300	At1g13290	M5,Z1,D	3	109-131;157-189;194-214	FSCTVCNKTFNRFNNMQMHMWGH,YCCEEGCKNNINYPRSKPLKDFRTLQTHYKRKH,FECRKCHKPFAVRGDWRTHEK
		Glyma.20G186400	At1g13290	M5,Z1,D	3	112-134;160-192;197-217	FSCTVCNKTFNRFNNMQMHMWGH,YCCEEGCKNNINYPRSKPLKDFRTLKTHYKRKH,FECRKCHKPFAVRGDWRTHEK
		Glyma.13G340800	At3g57670	M5,Z1,D	3	183-205;230-262;267-287	FSCPLCCKTFNRYNNMQMHMWGH,YCCAQGCKNNIDHPRAKPLKDFRTLQTHYKRKH,FMCRKCCKAFAVRGDWRTHEK
		Glyma.07G107500	At2g01940	M3,Z1,M5	3	57-79;98-128;134-161	YVCEICNQGFQRDQNLQMHRRRH,FVCPEPTCLHHDPCHALGDLVGIKKHFRRKH,WVCERCSKGYAVQSDYKAHLKTCGTRGH
		Glyma.15G273400	At1g51220	M4,D,M4	3	185-207;269-289;295-318	FLCHVCSKSFNRYNNLQMHMWGH,YMCRKCDKTFAVKGDWRTHEK,WYCLCGSDFKHKRSLKDHIKAFGH
		Glyma.08G154500	At3g57670	M4,D,M4	3	186-208;270-290;296-319	FLCHVCSKSFNRYNNLQMHMWGH,YMCRKCDKTFAVKGDWRTHEK,WYCLCGSDFKHKRSLKDHIKAFGH
		Glyma.05G177700	At1g34370	M4,Z1,D	3	118-140;165-198;203-224	HFCEVCGKGFTRDANLRMHMRAH,FSCPLEGCNRNKTHKKFRPLKSVFCLRNHFKRSH,LSCQRCRKKSFAVLSDLRSHVK
		Glyma.11G132600	At1g51220	M5,Z1,D	3	182-204;228-261;266-286	FPCPLCFKTFNRYNNMQMHMWGH,CYCCAPGCKNNIDHPRAKPLKDFRTLQTHYKRKH,FVCRKCCKAFAVRGDWRTHEK
		Glyma.12G057000	At1g51220	M5,Z1,D	3	185-207;231-264;269-289	FPCPLCFKTFNRYNNMQMHMWGH,CYCCAPGCKNNIDHPRAKPLKDFRTLQTHYKRKH,FVCRKCCKAFAVRGDWRTHEK
		Glyma.15G033600	At3g57670	M5,Z1,D	3	183-205;229-262;267-287	FSCPLCFKTFNRYNNMQMHMWGH,CYCCAPGCKNNIDHPRAKPLKDFRTLQTHYKRKH,FMCRKCCKAFAVRGDWRTHEK
		Glyma.04G191900	At3g48430	D,M4,M4,M5	4	1475-1497;1498-1522;1528-1552;1558-1584	YQCDIDGCTMSFGSKQELMHHKR,NICPVKGCGKKFFSHKYLVQHRRVH,LKCPWKGCKMTFKWAWARTEHIRVH,YVCAEPDCGQTFRFVSDFRRHKRKTGH
		Glyma.04G192000	At3g48430	D,M4,M4,M5	4	1456-1478;1479-1503;1509-1533;1539-1565	YQCDIDGCTMSFGSKQELMHHKR,NICPVKGCGKKFFSHKYLVQHRRVH,LKCPWKGCKMTFKWAWARTEHIRVH,YVCAEPDCGQTFRFVSDFSRHKRKTGH
		Glyma.06G173800	At3g48430	D,M4,M4,M5	4	1457-1479;1480-1504;1510-1534;1540-1566	YRCDIDGCAMSFGSKQELMHHKK,NICPVKGCGKKFFSHKYLVQHRRVH,LKCPWKGCKMTFKWAWARTEHIRVH,YVCAEPDCGQTFRFVSDFSRHKRKTGH
		Glyma.06G174000	At3g48430	D,M4,M4,M5	4	1449-1471;1472-1496;1502-1526;1532-1558	YQCDIDGCTMSFGSKQELMHHKK,NICPVKGCGKKFFSHKYLVQHRRVH,LKCPWKGCKMTFKWAWARTEHIRVH,YVCAEPDCGQTFRFVSDFSRHKRKTGH
		Glyma.10G209600	At5g04240	D,M5,M4,M5	4	1422-1444;1445-1469;1475-1499;1505-1531	HKCDLDGCQMSFKTKAELLLHKR,NLCPHEGCGKKFSSHKYALLHQRVH,LKCPWKGCSMSFKWAWARTEHIRVH,YHCKVEGCGLSFRFVSDFSRHRRKTGH
		Glyma.20G181000	At5g04240	D,M5,M4,M5	4	1424-1446;1447-1471;1477-1501;1507-1533	HKCDLDGCRMSFKTKAELQLHKR,NLCPHEGCGKKFSSHKYALLHQRVH,NLCPHEGCGKKFSSHKYALLHQRVH,YHCKVEGCGLSFRFVSDFSRHRRKTGH
		Glyma.01G180100	At2g23740	M1,M4,M4,M3	4	806-829;840-863;874-897;943-966	IKCKICSAEFPDDQALGNHWMDSH,YACAICLDSFTNKKLLETHVQERH,LQCIPCGSHFGNTEQLWQHVLLVH,FVCRFCGLKFDLLPDLGRHHQAAH
		Glyma.02G060500	At2g23740	M2,M4,M4,M3	4	811-834;845-868;879-902;947-970	IKCKICCAKFPDDQTLGNHWMDNH,YACAICLDSFTNKKLLEAHVQERH,LQCIPCGSHFGNMEQLWLHVLSVH,FVCRFCGLKFDLLPDLGRHHQAAH
		Glyma.11G062100	At2g23740	M1,M4,M4,M3	4	759-782;793-816;827-850;896-919	IKCKICSAEFPDDQALGNHWMDSH,YACAICLDSFTNRKLLETHVQERH,LQCIPCGSHFGNTDQLWQHVLSVH,FVCRFCGLKFDLLPDLGRHHQAAH
		Glyma.16G143100	At2g23740	M2,M4,M4,M3	4	814-837;848-871;882-905;949-972	IKCKICCAKFPDDQTLGNHWMDNH,YACAICLDSFTNKKLLETHVQERH,YACAICLDSFTNKKLLETHVQERH,FVCRFCGLKFDLLPDLGRHHQAAH
		Glyma.03G222900	At3g62240	Z1,M4,Z1,Z1	4	108-145;197-220;221-251;252-281	LSCNVCDKIEDQPQDAASRRRAKFRNIGQLKGHLFHRH,PMCEFCRTPFYGDNELYMHMSTEH,YTCHICQRQHPGQYEYYKNYDDLEIHFRQEH,FLCEDEACLAKKFVVFQSEAEMKRHNAIEH
		Glyma.19G220000	At3g62240	Z1,M4,Z1,Z1	4	108-145;197-220;221-251;252-281	LSCSVCDKIEDQPQDAASRRRAKFRNIGQLKGHLFHRH,PMCEFCRTPFYGDNELYMHMSTEH,YTCHICQRQHPGQYEYYKNYDDLEIHFRQEH,FLCEDEACLTKKFVVFQSEAEMKRHNAIEH
		Glyma.05G167900	At4g06634	M3,M4,M4,M4,M4	5	77-101;106-130;136-160;166-190;230-255	FLCSYDGCGKTFIDAGALRKHSHIH,YVCHYDGCGKKFLDSSKLKRHFLIH,FVCPHEGCGKAFSLDFNLRSHMKTH,HICPYPDCGKRYAHEYKLKNHIASH,YACPYDGCEKAYIHEYKLRLHLKREH
		Glyma.08G126300	At4g06634	M3,M4,M4,M4,M4	5	77-101;106-130;136-160;166-190;231-256	FLCSYDGCGKTFIDAGALRKHSHIH,YVCHYDGCGKKFLDSSKLKRHFLIH,FVCPHEGCGKAFSLDFNLRSHMKTH,HICPYPDCGKRYAHEYKLKNHIASH,YACPYDGCEKAYIHEYKLRLHLKREH
	Gm-t2-SF
		Glyma.02G292900	At1g72050	M5,M4,M4,M5,M4,M3,Z2,M4,M5	9	22-44;66-88;94-118;123-148;164-188	YYCEYCGICRSKKTLITSHINLH,NTCEECGATFKKHAYLLQHMQSH,FVCAVDDCQASYRRKDHLTQHLLQH,FKCPVENCNSEFSLQSNMKRHTEEIH,HMCPEIGCGKVFRYASQLQKHEDSH
						196-221;224-245;255-280;286-312	MVCLEPGCLKHFPNVQCLQAHVKSSH,MTCDICGTKQLKKNIKRHLRSH,FQCEFKGCSCTFSRKSNLDKHKKAVH,FACGFPDCGMRFAYKHVRDNHEKTAKH
		Glyma.02G293300	At1g72050	M5,M4,M4,M5,M4,M3,Z2,M4,M5	9	19-41;63-85;91-115;120-145;161-185	FACGFTDCGMRFAYKHVRDNHEKTAKH,NSCEECGATFKKHAYLLQHMQSH,FVCAVDDCQASYRRKDHLTRHLLQH,FKCPVENCNSEFSLQSNMKRHTEEIH
						193-218;221-242;252-277;283-309	HMCPEIGCGKVFRYASQLQKHEDSH,MVCLEPGCLKHFTNVQCLQAHVKSSH,MTCDICGTKQLKKNIKRHLRSH,FQCEFKGCSCTFSRKSNLDKHKKAVH,FACGFTDCGMRFAYKHVRDNHEKTAKH
	Gmisolated-SF
	Gm-1i-Q-SF	Glyma.02G242400	At1g66140	Q	1	106-128	FSCNYCQRKFFSSQALGGHQNAH
		Glyma.05G139000	At1g66140	Q	1	94-116	FSCNYCRRKFYSSQALGGHQNAH
		Glyma.07G174000	At1g66140	Q	1	94-116	FSCNYCQRKFFSSQALGGHQNAH
		Glyma.08G094200	At1g66140	Q	1	95-117	FSCNYCRRKFYSSQALGGHQNAH
		Glyma.11G214300	At1g66140	Q	1	107-129	FSCNYCKRKFFSSQALGGHQNAH
		Glyma.14G212000	At1g66140	Q	1	106-128	FSCNYCQRKFFSSQALGGHQNAH
		Glyma.18G042300	At1g66140	Q	1	98-120	FSCNYCKRKFFSSQALGGHQNAH
		Glyma.20G012700	At1g66140	Q	1	83-105	FSCNYCWRKFFSSQALGGHQNAH
		Glyma.04G062600	At1g80730,At5g10970	Q	1	96-118	FSCNYCQRKFYSSQALGGHQNAH
		Glyma.06G063700	At1g80730,At5g10970	Q	1	108-130	FSCNYCQRKFYSSQALGGHQNAH
		Glyma.13G369500	At1g80730	Q	1	72-94	FSCNYCQRKFYSSQALGGHQNAH
		Glyma.14G110900	At1g80730,At5g10970	Q	1	125-147	FSCNYCHRKFYSSQALGGHQNAH
		Glyma.15G004100	At1g80730	Q	1	106-128	FSCNYCQRKFYSSQALGGHQNAH
		Glyma.17G216800	At1g80730,At5g10970	Q	1	134-156	FSCNYCHRKFYSSQALGGHQNAH
		Glyma.13G095500	At5g57520	Q	1	48-70	FSCNYCQRKFYSSQALGGHQNAH
		Glyma.17G064700	At5g57520	Q	1	48-70	FSCNYCQRKFYSSQALGGHQNAH
		Glyma.02G162200	At5g10970	Q	1	85-107	FSCKFCDKKFSSSQALGGHQNAH
		Glyma.04G127600	At5g10970	Q	1	118-140	FSCNFCKKEFSSSQALGGHQNAH
		Glyma.04G222700	At5g10970	Q	1	68-90	FSCNYCKREFSTSQALGGHQNAH
		Glyma.06G142600	At5g10970	Q	1	68-90	FSCNYCKREFSTSQALGGHQNAH
		Glyma.06G311500	At5g10970	Q	1	118-140	FSCNFCKKEFSSSQALGGHQNAH
		Glyma.07G012200	At5g10970	Q	1	31-53	LICKYCNKKFSNYQALGGHQNAH
		Glyma.07G025300	At5g10970	Q	1	104-126	FSCNYCQRKFYSSQALGGHQNAH
		Glyma.08G217100	At5g10970	Q	1	65-87	FSCNYCQRKFYSSQALGGHQNAH
		Glyma.10G101900	At5g10970	Q	1	85-107	FSCKFCDKKFPSSQALGGHQNAH
		Glyma.16G051400	At5g14010	Q	1	36-58	FQCHFCHRKFYTSQALGGHQNAH
		Glyma.19G097200	At5g14010	Q	1	37-59	FQCHFCHRKFYTSQALGGHQNAH
		Glyma.08G195700	At5g14010	Q	1	26-48	FSCKYCNKKFSSYQALGGHHNAH
		Glyma.08G356600	At5g48890	Q	1	22-44	FPCLFCSRKFYSSQALGGHQNAH
		Glyma.18G174500	At5g48890	Q	1	22-44	FPCLFCSRKFYSSQALGGHQNAH
		Glyma.03G147200	At2g41940	Q	1	86-108	FECHYCCRNFPTSQALGGHQNAH
		Glyma.09G107400	At2g41940	Q	1	124-146	FECHYCCRNFPTSQALGGHQNAH
		Glyma.19G150800	At2g41940	Q	1	86-108	FECHYCCRNFPTSQALGGHQNAH
		Glyma.19G214600	At5g06650	Q	1	42-64	FRCHYCKRVFGNSQALGGHQNAH
		Glyma.07G242800	At1g67030	Q	1	31-53	FKCRYCRRQFANSQALGGHQNAH
		Glyma.08G366900	At1g67030	Q	1	49-71	YECQYCCREFANSQALGGHQNAH
		Glyma.17G031400	At1g67030	Q	1	30-52	FKCRYCRRQFANSQALGGHQNAH
		Glyma.18G295500	At1g67030	Q	1	47-69	YECQYCCREFANSQALGGHQNAH
		Glyma.03G217900	At1g68360	Q	1	23-45	FRCHYCKRVFGNSQALGGHQNAH
		Glyma.10G272300	At1g68360	Q	1	81-103	YECQYCCREFANSQALGGHQNAH
		Glyma.20G117800	At1g68360	Q	1	81-103	YECQYCCREFANSQALGGHQNAH
		Glyma.01G036600	At1g10480	Q	1	77-99	FECQYCYKEFANSQALGGHQNAH
		Glyma.02G029400	At1g10480	Q	1	78-100	FECQYCYKEFANSQALGGHQNAH
		Glyma.08G195800	At5g05120	Q	1	32-54	LICKYCNKKFNNYQALGGHQNAH
		Glyma.13G121000	At3g09290	Q	1	33-55	YECVFCKRGFTTAQALGGHMNIH
		Glyma.18G185900	At3g09290	Q	1	42-64	YSCYFCKRGFSNAQALGGHMNIH
		Glyma.07G135800	At3g53820	Q	1	41-63	YSCSFCQRGFSNAQALGGHMNIH
		Glyma.11G135800	At3g53820	Q	1	34-56	FECNFCRRGFSNAQALGGHMNIH
		Glyma.12G059500	At3g53820	Q	1	31-53	YECNFCRRGFSNAQALGGHMNIH
		Glyma.03G160900	At5g43540	Q	1	28-50	YECIYCKRGFTTAQALGGHMNIH
		Glyma.10G034700	At5g43540	Q	1	33-55	FECVFCKRGFNTVQALGGHMNIH
		Glyma.19G162600	At5g43540	Q	1	28-50	YECIFCKRGFTTAQALGGHMNIH
		Glyma.10G184500	At3g23140	Q	1	16-38	YECTFCKRGFTNAQALGGHMNIH
		Glyma.20G206000	At3g23140	Q	1	32-54	YECTFCKRGFTNAQALGGHMNIH
		Glyma.03G160700	At2g42410	Q	1	23-45	YACSFCKREFKSAQALGGHMNVH
		Glyma.13G120900	At2g42410	Q	1	35-57	YACSFCKREFRSAQALGGHMNVH
		Glyma.19G162500	At2g42410	Q	1	29-51	YACSFCKREFKSAQALGGHMNVH
		Glyma.10G034600	At3g23130	Q	1	36-58	YACSFCKREFRSAQALGGHMNVH
		Glyma.12G230200	At3g23130	Q	1	83-105	YTCSFCRKEFKSAQALGGHMNVH
		Glyma.13G269400	At3g23130	Q	1	58-80	YTCSFCRKEFRSAQALGGHMNVH
		Glyma.01G198700	At4g17810	Q	1	84-106	YTCTFCRREFRSAQALGGHMNVH
		Glyma.05G111400	At4g17810	Q	1	41-63	YSCTFCRKEFRSAQALGGHMNVH
		Glyma.11G043200	At4g17810	Q	1	89-111	YTCTFCRREFRSAQALGGHMNVH
		Glyma.17G155600	At4g17810	Q	1	36-58	YYCSFCRREFRSAQALGGHMNVH
		Glyma.01G101800	At2g37740	Q	1	54-76	YSCSFCRREFRSAQALGGHMNVH
		Glyma.03G067700	At2g37740	Q	1	55-77	YSCSFCRREFRSAQALGGHMNVH
		Glyma.07G135900	At2g37740	Q	1	57-79	YSCSFCRREFRSAQALGGHMNVH
		Glyma.18G186000	At2g37740	Q	1	56-78	YSCRFCRKEFRSAQALGGHMNVH
		Glyma.02G250100	At5g06070	Q	1	51-73	YSCTFCTRDFKSAQALGGHMNIH
		Glyma.11G221500	At5g06070	Q	1	56-78	YSCNFCKREFRSAQALGGHMNVH
		Glyma.14G066500	At5g06070	Q	1	63-85	YSCTFCTRDFKSAQALGGHMNIH
		Glyma.18G036000	At5g06070	Q	1	58-80	YSCNFCKREFRSAQALGGHMNVH
		Glyma.10G273800	At1g68480	Q	1	52-74	YECRFCSLKFCKSQALGGHMNRH
		Glyma.20G116200	At1g68480	Q	1	52-74	YECRFCSLKFCKSQALGGHMNRH
		Glyma.19G174100	At2g37430	Q	1	34-56	FECKTCNRKFTSFQALGGHRASH
	Gm-1i-M-SF
		Glyma.02G004300	\	M2	1	21-43	KGCKLCNQVFTNTQALLTHVESH
		Glyma.10G004000	\	M2	1	21-43	KGCRLCNQVFTDTQALLTHVESH
		Glyma.10G182100	\	M2	1	28-50	FRCRLCNHVFPSYQALKAHFESH
		Glyma.20G207900	\	M2	1	30-52	FRCRLCNHVFPSYQALKAHFESH
		Glyma.U001100	\	M1	1	13-35	YKCGACGKIFSTFQGLGGHRSVH
		Glyma.11G084900	At4g35610,At4g35700	M5	1	200-222	PTCPLCQKEFQTWKGAFGHMRAH
		Glyma.01G034500	\	M2	1	42-64	HVCEVCKRVFENKSALNGHSAIH
		Glyma.13G218900	\	M4	1	19-41	NCCSYCDRAFDNYEGLEDHKKMH
		Glyma.16G181700	At4g25610	M5	1	112-134	QKCDKCSREFCSPVNYRRHIRVH
		Glyma.14G218700	At1g75710	M4	1	175-198	CACSHCGEVFPKMESLELHQAVRH
		Glyma.17G257700	At1g75710	M4	1	172-195	CACSHCGEVFPKMESLELHQAVRH
		Glyma.18G066100	At2g29660	M4	1	144-167	FPCTACGEIFQKPHLLEAHQTLKH
		Glyma.15G063600	At4g27240	M4	1	148-171	LTCHKCRKKMKNLDAVEAHHISQH
		Glyma.06G265800	At5g54630	M4	1	207-230	VTCHKCGEQFNKWDAAEAHHLSKH
		Glyma.12G136900	At5g54630	M4	1	208-231	VTCHKCGEQFNKWDAAEAHHLSKH
		Glyma.12G215700	At5g54630	M4	1	202-225	VTCHKCGDQFNKWEAAEAHHLSKH
		Glyma.13G250800	At5g54630	M4	1	148-171	LTCHKCGKKLKNLDAVEAHHISEH
		Glyma.13G285800	At5g54630	M4	1	205-228	VTCHKCGEQFNKWEAAEAHHLSKH
		Glyma.10G295200	At5g22990	M4	1	202-225	YTCPKCGHVFETSQRFAAHVSSSH
		Glyma.11G253400	At4g12240	M4	1	137-160	YRCKVCGRKFYTNDKLVNHFKQLH
		Glyma.18G003600	At4g12240	M4	1	142-165	YRCKVCGRKFHTNDKLVNHFKQLH
		Glyma.14G084900	At5g52010	M4	1	92-115	YTCGVCGRKCKTHLDLKKHFKQLH
		Glyma.17G239900	At5g52010	M4	1	154-177	YTCGVCGRKCKTHLDLKKHFKQLH
		Glyma.03G190700	At5g03740	M3	1	262-285	YSCKPCNRSFKTEDALSSHNKAKH
		Glyma.12G084700	At5g03740	M4	1	273-296	LSCASCKKSFTNEAGLQQHKKAKH
		Glyma.12G181400	At5g03740	M4	1	281-304	LSCKSCSKSFNSESGLQQHNKAKH
		Glyma.19G191000	At5g03740	M3	1	267-290	YSCKPCNRLFKTEDALSSHNKAKH
		Glyma.09G250600	At3g02790,At5g16470	M5	1	47-70	YECPHCKVTAPDVKSMQIHHDARH
		Glyma.18G241900	At3g02790,At5g16470	M5	1	47-70	YECPHCKVTAPDVKSMQIHHDARH
		Glyma.11G189500	At5g22650*	M4	1	263-286	LSCASCKKSFTNEVGLQQHKKAKH
		Glyma.08G319000	At5g40710	M4	1	105-128	WQCRYCKKSFYEEKHLDQHFDNRH
		Glyma.18G094500	At5g40710	M4	1	102-125	WQCGFCKKSFYEEKHLDQHFDNRH
		Glyma.13G086300	At5g63280	M4	1	136-159	WRCGYCKKSFREEKFLDQHFDSRH
		Glyma.04G133900	At3g12270	M4	1	55-78	FVCLFCDSRYSSCGSLFDHCASLH
		Glyma.01G206000	At4g16845	M4	1	87-110	FSCPFCLMQCGNFKGLRFHLCSSH
		Glyma.11G036800	At4g16845	M4	1	87-110	FSCPFCLMQCGSFKGLRFHLCSSH
		Glyma.10G118800	At5g51230	M4	1	321-344	FTCPFCLVKCACFKGLRCHLSSSH
		Glyma.20G069800	At5g51230	M4	1	321-344	FTCPFCLVKCACFKGLRCHLSSSH
		Glyma.04G130300	At5g09740,At5g64610	M4	1	192-218	YFCEFCLNFMKRKEQLQRHMRKCDLKH
		Glyma.06G316400	At5g09740,At5g64610	M4	1	192-218	YFCEFCLNFMKRKEQLQRHMRKCDLKH
		Glyma.04G128800	At2g27100	M5	1	486-511	YGCGAKGCTKLFHAAEFVHKHLKLKH
		Glyma.06G314900	At2g27100	M5	1	489-514	YGCGAKGCTKLFHAAEFVHKHLKLKH
		Glyma.08G227300	At2g27100	M4	1	495-520	YGCGAMGCTKLFHATEFVLKHLKLKH
		Glyma.07G144300	At5g01160	M5	1	123-148	LICAAPHCLKSFLKKADFESHIQDSH
		Glyma.18G195500	At5g01160	M5	1	123-148	LICAAPHCLKSFLKKADFESHIQDSH
		Glyma.03G228100	At5g26610	M5	1	161-185	FYCDLCNKQYKLAMEFEAHLSSYDH
		Glyma.19G225400	At5g26610	M5	1	161-185	FYCDLCNKQYKLAMEFEAHLSSYDH
		Glyma.09G267800	At1g01930	M4	1	81-105	WTCNTCKTQFDSLQDQRSHFKSDIH
		Glyma.18G222100	At1g01930	M4	1	104-128	WTCNTCKTQFDSLQDQRSHFKSDIH
		Glyma.03G231900	At3g05760	M5	1	111-135	YYCSVCECVVKDSANYLDHINGKKH
		Glyma.19G228900	At3g05760	M5	1	85-109	YYCSVCECVVKDSANYLDHINGKKH
		Glyma.13G367400	At2g32600	M5	1	52-76	YECKLCLTLHNNEGNYLAHTQGKRH
		Glyma.15G005900	At2g32600	M5	1	52-76	YECKLCLTLHNNEGNYLAHTQGKRH
		Glyma.10G055200	At2g36930	M5	1	59-83	YYCLHCDRYFANITVRDEHFKTKRH
		Glyma.13G142300	At2g36930	M5	1	59-83	YYCLHCDRYFSNVAVRDEHFKTKRH
		Glyma.13G107200	At2g19385*	M3	1	95-119	WFCSLCNTKATSKQTLLLHADGKKH
		Glyma.17G052200	At2g19385*	M3	1	95-119	WFCSLCNTKATSKQTLLLHADGKKH
		Glyma.10G233400	At4g25610	M5	1	76-99	QKCNKCSREFCSPINYRRHIRVQH
		Glyma.20G161000	At4g25610	M5	1	73-96	QKCNKCSREFCSPINYRRHIRIQH
	Gm-1i-Z-SF
		Glyma.04G252600	At1g75710	Z2	1	199-221	CSCPDCGEIMKAESLEHHQAVKH
		Glyma.06G109900	At1g75710	Z2	1	195-217	CSCPDCGEIMKAESLEHHQAVKH
		Glyma.04G236800	At5g06160	Z1	1	414-439	FKCEICGNYSYWGRRAFERHFKEWRH
		Glyma.06G127500	At5g06160	Z1	1	414-439	FKCEICGNYSYWGRRAFERHFKEWRH
	Gm-1i-D-SF
		Glyma.09G034100	\	D	1	24-44	YHCSYCEKAFENSQGLGDHQR
		Glyma.10G020200	AT1G55110	D	1	27-47	FVCEICNKGFQRNQNLQLHRR
	Gm-2i-Q-SF
		Glyma.03G173100	At2g37430,At3g53600	Q,Q	2	41-63;89-111	FECKTCNRKFSSFQALGGHRASH,HECSICGQEFSLGQALGGHMRRH
		Glyma.03G173200	At2g37430	Q,Q	2	47-69;95-117	FECKTCNRKFSSFQALGGHRASH,HECSICGLGFSLGQALGGHMRKH
		Glyma.03G173300	At2g37430,At3g53600	Q,Q	2	47-69;95-117	FECKTCNRKFSSFQALGGHRASH,HECSICGLEFSLGQALGGHMRKH
		Glyma.10G045200	At2g37430,At3g53600	Q,Q	2	37-59;82-104	FECMTCNRKFTSFQALGGHRASH,HECTICGREFTLGQALGGHMKKH
		Glyma.10G045400	At2g37430,At3g53600	Q,Q	2	47-69;91-113	FECKTCNRKFSSFQALGGHRASH,HECSICGMEFSLGQALGGHMRKH
		Glyma.10G290200	At2g37430	Q,Q	2	34-56;81-103	FECKTCNRRFTSFQALGGHCASH,HECSICGLEFAIGQALGGHMRRH
		Glyma.13G132800	At2g37430,At3g53600	Q,Q	2	34-56;79-101	FECMTCNLKFSSFQALGGHRASH,HECSICGREFTLGQALGGHMKKH
		Glyma.13G133000	At2g37430	Q,Q	2	41-63;94-116	FECKTCNRKFNSFQALGGHRACH,FECKTCNRKFNSFQALGGHRACH
		Glyma.13G133100	At2g37430,At3g53600	Q,Q	2	46-68;95-117	FECKTCNRKFPSFQALGGHRASH,HECSICGMEFSLGQALGGHMRKH
		Glyma.19G174000	At2g37430,At3g53600	Q,Q	2	41-63;90-112	FECKTCNRKFSSFQALGGHRASH,FECKTCNRKFSSFQALGGHRASH
		Glyma.19G174200	At2g37430,At3g53600	Q,Q	2	44-66;92-114	FECKTCSRKFSSFQALGGHRASH,HECSICGLEFSLGQALGGHMRKH
		Glyma.10G045300	At3g53600	Q,Q	2	44-66;99-121	FECKTCNRKFNSFQALGGHRASH,HNCFICGQGFSLGQALGGHMRRH
		Glyma.20G099100	At3g53600	Q,Q	2	34-56;81-103	FECKTCNRRFASFQALGGHRASH,HECSICGLEFAIGQALGGHMRRH
		Glyma.02G094500	At2g28710	Q,Q	2	41-63;89-111	FECKTCNRQFPSFQALGGHRASH,HECSICGLEFAIGQALGGHMRRH
		Glyma.11G142500	At2g28710	Q,Q	2	28-50;70-92	FKCKTCNRKFQSFQALGGHRASH,HQCPICGIEFGIGQALGGHMRKH
		Glyma.12G065800	At2g28710	Q,Q	2	40-62;81-103	FRCKTRNRKFHSFQALGGHRASH,HQCPICGLEFGIGQALGGHMRKH
		Glyma.13G333400	At2g28710	Q,Q	2	40-62;90-112	FKCKTCNRRFSSFQALGGHRASH,HPCPICGLEFAIGQALGGHMRKH
		Glyma.15G040700	At2g28710	Q,Q	2	40-62;90-112	FKCKTCNRRFSSFQALGGHRASH,HPCPICGLEFAIGQALGGHMRKH
		Glyma.18G287200	At2g28710	Q,Q	2	39-61;86-108	FECKTCNRQFPSFQALGGHRASH,HECSICGLEFAIGQALGGHMRRH
		Glyma.03G186100	At2g28200	Q,Q	2	31-53;126-148	YECKTCNRCFPSFQALGGHRASH,HECSICGAEFSSGQALGGHMRRH
		Glyma.10G059700	At2g28200	Q,Q	2	118-140;204-226	YQCKTCNRCFPSFQALGGHRASH,HECSICGAEFSSGQALGGHMRRH
		Glyma.11G192600	At2g28200	Q,Q	2	129-151;214-236	YECKTCNRTFPSFQALGGHRASH,HECSICGSEFTSGQALGGHMRRH
		Glyma.12G081400	At2g28200	Q,Q	2	136-158;223-245	YECKTCNRTFPSFQALGGHRASH,HECSICGSEFTSGQALGGHMRRH
		Glyma.12G178900	At2g28200	Q,Q	2	136-158;223-245	YECKTCSRTFPSFQALGGHRASH,HECSICGSEFTSGQALGGHMRRH
		Glyma.13G321900	At2g28200	Q,Q	2	127-149;224-246	YECKTCNRTFPSFQALGGHRASH,HECSICGSEFTSGQALGGHMRRH
		Glyma.19G186200	At2g28200	Q,Q	2	173-195;264-286	YECKTCNRCFPSFQALGGHRASH,HECSICGAEFSSGQALGGHMRKH
		Glyma.10G197200	At3g10470,At5g04390	Q,Q	2	151-173;232-254	YECKTCNRTFPSFQALGGHRASH,HECSICGAEFTSGQALGGHMRRH
		Glyma.20G193000	At3g10470,At5g04390	Q,Q	2	141-163;218-240	YECKTCNRTYPSFQALGGHRASH,HECSICGAEFTSGQALGGHMRRH
		Glyma.13G146400	At5g03510	Q,Q	2	111-133;191-213	YQCKTCNRYFPSFQALGGHRASH,HECSICGAEFSSGQALGGHMRRH
		Glyma.04G044900	At1g27730,At5g04340	Q,Q	2	94-116;143-165	YKCSVCNKAFSSYQALGGHKASH,HECSICQKTFPTGQALGGHKRCH
		Glyma.06G045400	At1g27730,At5g04340	Q,Q	2	94-116;143-165	YKCSVCNKAFSSYQALGGHKASH,HECSICHKTFSTGQALGGHKRCH
		Glyma.14G088300	At1g27730,At5g04340	Q,Q	2	78-100;131-153	YKCSVCNKSFPSYQALGGHKASH,HECSICHKSFPTGQALGGHKRCH
		Glyma.17G236200	At1g27730,At5g04340	Q,Q	2	85-107;137-160	YKCSVCDKSFPSYQALGGHKASH,HECSICHKSFPTGQALGGHKRCH
		Glyma.10G257900	At3g49930,At5g67450	Q,Q	2	88-110;145-167	HRCTVCNKAFPSYQALGGHKASH,HECSICHKSFPTGQALGGHKRCH
		Glyma.20G133200	At3g49930,At5g67450	Q,Q	2	95-117;149-171	HRCTVCNKAFGSYQALGGHKASH,HECSICHKSFPTGQALGGHKRCH
	Gm-2i-M-SF
		Glyma.08G178400	At1g22310*	M5,M5	2	343-366;390-412	FECRKCNMSFDAKDLYLQHLLSFH,FECQFCHKVFLERRRYNGHVGIH
		Glyma.15G054200	At1g22310*	M5,M5	2	339-362;386-408	LECRKCNMSFNEKDLYLQHLLSFH,FECQFCHKVFLERRRYNGHVGIH
		Glyma.02G183100	At3g57480,At2g41835	M4,M3	2	215-238;252-275	EQCPQCGAKFSSVTTLVDHVQKVH,DVCPKCSRGFRDPVALVEHVEKDH
		Glyma.03G137500	At3g57480,At2g41835	M3,M4	2	227-250;263-286	EQCPQCGSKFSSVTALVDHVQKVH,DACPKCSRGFLDPVSLVEHVERDH
		Glyma.10G103400	At3g57480,At2g41835	M4,M3	2	212-235;249-272	EQCPQCGAKFSSVTTLVDHVQKVH,DVCPKCSRGFRDPVALVEHVERDH
		Glyma.19G140400	At3g57480,At2g41835	M3,M4	2	227-250;263-286	EQCPQCRSKFSSVTALVDHVQQVH,DACPKCSKGFLDPVSLVEHVERDH
		Glyma.08G242800	At5g61190	M4,M5	2	166-190;262-286	AFCEVCKIECTSKDVLDQHKLGKKH,KICAICNVVCNSETVYNYHLAGQKH
		Glyma.18G265000	At5g61190	M4,M5	2	160-184;256-280	AFCEVCKIECTGKEVLDQHKLGKKH,KICAICNVVCNSETVYNYHLAGQKH
		Glyma.05G021300	At1g74250	M5,M4	2	295-319;590-614	FYCVLCKKKFKSEKQWKNHEQSKKH,NICEACGEEFDSRNKLHKHLGDSGH
		Glyma.17G078100	At1g74250	M5,M4	2	295-319;596-620	LYCVLCKKKFKSDKQWKNHEQSKKH,NICDACGEEFETRNKLHKHLGDSGH
		Glyma.05G154200	At1g04850	M5,M5	2	6-30;43-67	LKCGDCGALLRTVEEAQEHAELTSH,LICSVCSKPCRSKTESDLHTKRTGH
		Glyma.08G112000	At1g04850	M5,M5	2	6-30;43-67	LKCGDCGALLRTVEEAQEHAELTSH,LICTACSKPCRSKTESDLHTKRTGH
		Glyma.17G193300	\	M4,M5	2	32-56;163-187	WTCELCQISTTSEKGLNDHIQGKKH,FWCELCQVQTQSEIVMQSHQNGKKH
		Glyma.16G102000	At5g56200	M1,M3	2	37-59;92-114	WVCHICKKGFGSGKALGGHMRIH,PTCSLCGKSFSSMKSLFGHLRSH
		Glyma.11G157700	At3g12270	M4,M4	2	53-76;108-128	FVCLFCESRYSSCGSLFDHCASLH,NRCWSCGLTCQSNRDLQNHLH
	Gm-2i-Mix-SF
		Glyma.14G001700	At4g35280	M2,Q	2	26-48;97-119	RPCTECGKKFWSWKALFGHMRCH,HKCSICLRVFSTGQALGGHKRCH
		Glyma.03G033700	At1g26610	M1,Q	2	13-35;215-237	HFCKICKKGFGCGRALGGHMRAH,HECSICHRSFSSGQALGGHKRCH
		Glyma.07G170500	At1g03840,At5g44160	M3,Z1	2	21-43;62-92	FLCETCGKGFQRDQNLQLHRRGH,YVCPEKSCVHHDPSRALGDLTGIKKHFCRKH
		Glyma.01G113300	At3g13810	M3,Z1	2	71-93;113-143	FICEICNKGFQRDQNLQLHRRGH,YVCPEASCMHHEPSRALGDLTGIKKHFCRKH
		Glyma.08G134700	At5g22890	M4,Z1	2	115-137;162-195	HFCEVCGKGFTRDANLRMHMRAH,FSCPLEGCNRNKTHKKFRALKSVFCLRNHFKRSH
		Glyma.19G070000	At3g27970,At5g40310	M4,D	2	13-37;42-62	NKCAACFRQFNKLEHLVEHMRISYH,PTCGICRKHCRSFESLREHLI
		Glyma.12G207200	At1g03840,At5g44160	M3,D	2	63-85;139-159	FVCEICLKGFQRDQNLQLHRRGH,WRCEKCSKRYAVQSDWKAHSK
		Glyma.13G293800	At1g03840,At5g44160	M3,D	2	61-83;137-157	FVCEICLKGFQRDQNLQLHRRGH,WKCEKCSKRYAVQSDWKAHSK
		Glyma.13G090000	At1g34790	M4,D	2	92-114;176-196	FSCPVCHKTFNRYNNLQMHMWGH,FTCRKCGKPLAVKGDWRTHEK
		Glyma.14G174900	At1g34790	M4,D	2	104-126;188-208	FSCPVCHKTFNRYNNLQMHMWGH,FTCRKCGKPLAVKGDWRTHEK
		Glyma.02G181100	At3g57670	M5,D	2	213-235;297-317	FSCPVCCKTFNRYNNMQMHMWGH,FMCRKCGKAFAVRGDWRTHEK
		Glyma.03G139800	At3g57670	M5,D	2	196-218;280-300	FSCPVCCKTFNRYNNMQMHMWGH,FMCRKCGKAFAVRGDWRTHEK
		Glyma.10G095100	At3g57670	M5,D	2	229-251;313-333	FSCPVCCKTFNRYNNMQMHMWGH,FMCRKCGKAFAVRGDWRTHEK
		Glyma.12G237800	At3g57670	M4,D	2	191-213;275-295	FPCPVCSKTFNRYNNLQMHMWGH,YMCRKCGKAFAVKGDWRTHEK
		Glyma.13G203700	At3g57670	M4,D	2	196-218;280-300	FPCPVCSKTFNRYNNLQMHMWGH,YMCRKCGKAFAVKGDWRTHEK
		Glyma.19G142600	At3g57670	M5,D	2	187-209;271-291	FSCPVCCKTFNRYNNMQMHMWGH,FMCRKCGKAFAVRGDWRTHEK
	Gm-3i-SF
		Glyma.01G134200	At2g45120,At3g60580	Q,Q,Q	3	4-26;221-243;274-296	HECPVCFRVFASGQALGGHKRTH,YKCETCEKVFRSYQALGGHRASH,HECPVCFRVFASGQALGGHKRTH
		Glyma.06G197700	At5g61190	M4,M4,M4	3	169-193;207-231;252-276	IYCKICQISCSSPSNLKQHLRGRKH,QWCEVCCIPCMNEDLLKMHFQGQKH,KWCALCKLWCSDEFAFRLHLGGKKH
		Glyma.13G073300	At2g26940	M1,M2,M1	3	32-54;95-117;383-405	RECNICGKVFSSGKALGGHRRSH,RICCICKKEFPTKNALFGHMRSH,YKCGACGKKFSTFQGLGGHRSVH
		Glyma.20G047500	At2g26940	M1,M2,M1	3	53-75;118-140;374-396	RECNICGKVFSSGKALGGHRRSH,RVCCICKKEFPTKNALFGHMRSH,YKCGACGKIFSTFQGLGRHISVH
		Glyma.01G079900	At2g45120,At3g60580	M1,Q,Q	3	4-26;256-278;310-332	HKCKLCFRSFANGRALGGHMRSH,YKCDTCNKVFRSYQALGGHRASH,HECPVCFRVFASGQALGGHKRTH
		Glyma.03G033600	At2g45120,At3g60580	M1,Q,Q	3	4-26;227-249;288-310	HKCKLCLRSFANGRALGGHMRSH,YKCETCEKVFRSYQALGGHRASH,HECPVCFRVFASGQALGGHKRTH
		Glyma.09G230200	At3g60580	M2,Q,M1	3	7-29;185-207;237-259	KVCKICSKCFSSGKAMGGHMRSH,FQCKRCGKTFQSYQALGGHKANH,FECPYCSKVFKSARALGGHKKVH
		Glyma.02G311100	At2g17180,At4g35280	M2,Q,Q	3	47-69;120-142;173-195	RPCTECGKKFWSWKALFGHMRCH,FECSSCNKVFGSHQALGGHRASH,HKCSICLRVFSTGQALGGHKRCH
		Glyma.01G056900	At1g26610	M2,M2,Q	3	36-58;133-155;465-487	FVCKYCSKRFPCGKSLGGHIRTH,KFCKECGKGFPSLKALCGHMACH,HECPICNKIFRSGQALGGHKRSH
		Glyma.02G115300	At1g26610	M2,M2,Q	3	14-36;111-133;444-466	FVCKYCSKRFPCGKSLGGHIRTH,KFCKECGKGFPSLKALCGHMACH,HECPICNKIFRSGQALGGHKRSH
		Glyma.07G226800	At1g26610	M2,M2,Q	3	7-29;113-135;471-493	YVCKYCSKRFPCGKSLGGHIRTH,RFCKECGKGFPSLKALCGHMACH,HECPICYKIFKSGQALGGHKRSH
		Glyma.20G026600	At1g26610	M2,M2,Q	3	7-29;123-145;478-500	YVCKYCSKSFPCGKSLGGHIRTH,RFCKECGKGFPSLKALCGHMACH,HECPICYKIFKSGQALGGHKRSH
		Glyma.01G134100	At1g02040	M1,Q,Q	3	13-35;226-248;308-330	HFCKICKKGFGCGRALGGHMRAH,FECKACKKVFNSHQALGGHRASH,HECSICHRSFSSGQALGGHKRCH
		Glyma.01G209100	At3g60580	M1,D,Q	3	4-26;204-224;236-258	YKCKLCSRTFSNGRALGGHMKAH,HQCQSCGKTFRSSRALGSHRS,FQCPFCSKVFGSGQALGGHKRSH
		Glyma.05G059800	At3g60580	M1,D,Q	3	4-26;163-183;204-226	HKCKLCSRSFSNGRALGGHMKAH,HLCHKCHKSFRSSRAFGSHRN,FECPFCYKVFGSGQALGGHKRSH
		Glyma.11G033100	At3g60580	M1,D,Q	3	4-26;194-214;226-248	HKCKLCSRTFSNGRALGGHMKAH,HKCQSCGKTFRSSRALGGHRS,FQCPFCSKVFGSGQALGGHKRSH
		Glyma.17G142300	At3g60580	M1,D,Q	3	4-26;160-180;202-224	HKCKLCSRSFSNGRALGGHMKAH,HLCHACHKSFRSSRALGSHRT,FECPFCYKLFGSGQALGGHKRSH
	Gm-4i-SF
		Glyma.04G164300	AT1G26610	M2,M2,Q,Q	4	9-31;97-119;364-386;463-485	HMCKFCSKSFPCGRSLGGHMRSH,KLCKECGKGFHSWKALFGHMKCH,FECTTCKKIFHSYQALGGHRASH,HECSICLKIFPSGQALGGHKRSH
		Glyma.05G022700	At1g26610	M2,M2,Q,Q	4	13-35;97-119;391-413;480-502	HACKFCGKCFPCGRSLGGHMRSH,KFCKECGKGFQSWKALFGHMKCH,FECTTCNKIFHSYQALGGHRASH,HECPICLKVFPSGQALGGHKRSH
		Glyma.06G201200	At1g26610	M2,M2,Q,Q	4	10-32;97-119;370-392;466-488	HVCKFCCKSFPCGRSLGGHMRSH,KLCKECGKGFQSWKALFGHMKCH,FECTTCKKIFHSYQALGGHRASH,HECPICHKVFPSGQALGGHKRSH
		Glyma.17G076900	At1g26610	M2,M2,Q,Q	4	13-35;100-122;401-423;491-513	HACKFCGKCFPCGRSLGGHMRSH,KFCKECGKGFHSWKALFGHMKCH,FECTTCNKIFHSYQALGGHRASH,HECPICFKVFPSGQALGGHKRSH
		Glyma.17G189600	At4g31420	M5,M4,M5,M5	4	4-28;68-92;181-203;232-259	LTCNACNTKFKDDTEQKLHYKSEWH,YTCGLCGKDYKSSKAHAEHLKSRGH,SCCFMCDQEHKTIEDCMVHMHKH,YMCLYCNDRCYPFSSLEAVRKHMEAKSH
		Glyma.17G200200	At4g31420	M5,M4,M5,Z1	4	4-28;68-92;181-203;232-259	LTCNACNTEFKDDTEQKLHYKSEWH,YTCGLCGKDYKSSKAHAEHLKSRGH,SCCFMCDQEHKTIENCMVHMHKH,YMCLYCNDRCYPFSSLEAVRKHMEAKSH
		Glyma.U011900	At4g31420	M5,M4,M5,Z1	4	4-28;68-92;181-203;232-259	LTCNACNTEFKDDTEQKLHYKSEWH,YCCGLCGKDYKSSKAHAEHLKSRGH,SCCFMCDQEHKTIEDCMVHMHKH,YMCLYCNDRCYPFSSLEAVRKHMEAKSH
		Glyma.U012000	At4g31420	M5,M4,M5,Z1	4	4-28;68-92;181-203;232-259	LTCNACNTEFKDDTEQKLHYKSEWH,YSCGLCGKDYKSSKAHAEHLKSRGH,SCCFMCDQEHKSIENCMVHMHKH,YMCLYCNDRCYPFSSLEAVRKHMEAKSH
