# Supplementary material for: Genome-Wide Identification and Classification of Soybean C2H2 Zinc Finger Proteins and Their Expression Analysis in Legume-Rhizobium Symbiosis
Source: Front Microbiol. 2018 Feb 6;9:126. doi: 10.3389/fmicb.2018.00126 (PMC5807899; doi:10.3389/fmicb.2018.00126)
Supplement: Supplementary Table S5 — The gene ID of the 17 GO function terms in each subset of soybean C2H2-ZFPs. [file Table5.xlsx]

## Sheet: Sheet1
		Table S5: The gene ID of the 17 GO function terms in each subset of soybean C2H2 zinc finger proteins.
		Biological Process				Cellular Component									Molecular Function
		Signal Transduction	Flower Development	Photosynthesis	Cell Differentiation	Extracellular Region	Cell Wall	Intracellular	Nucleus	Nucleolus	Cytoplasm	Mitochondrion	Cytosol	Plasma Membrane	Nucleic Acid Binding	DNA Binding	Sequence-specific DNA Binding Transcription Factor Activity	Protein Binding
		Gm-2i-Q-SF	Gm-1i-Q-SF	Gm-2i-Q-SF	Gm-t1-SF	Gm-1i-M-SF	Gm-1i-M-SF	Gm-t1-SF	Gm-t1-SF	Gm-t2-SF	Gm-1i-M-SF	Gm-1i-M-SF	Gm-1i-M-SF	Gm-1i-M-SF	Gm-t1-SF	Gm-t1-SF	Gm-t1-SF	Gm-t1-SF
		Glyma.04g044900	Glyma.03g160700	Glyma.04g044900	Glyma.02g153900	Glyma.18g066100	Glyma.11g189500	Glyma.01g086800	Glyma.05G241800	Glyma.02G292900	Glyma.04g133900	Glyma.08g319000	Glyma.04g128800	Glyma.10g233400	Glyma.01g176600	Glyma.05g241800	Glyma.01g086800	Glyma.01g176600
		Glyma.06g045400	Glyma.10g034600	Glyma.06g045400	Glyma.03g211700			Glyma.01g176600	Glyma.08G049300	Glyma.02G293300	Glyma.09g267800	Glyma.11g189500	Glyma.04g133900	Glyma.16g181700	Glyma.01g180100	Glyma.08g049300	Glyma.01g176600	Glyma.02g058400
		Glyma.14g088300	Glyma.10g273800	Glyma.14g088300	Glyma.03g236600			Glyma.01g180100	Glyma.05G137000	Gm-1i-M-SF	Glyma.18g222100	Glyma.11g253400	Glyma.06g314900	Glyma.20g161000	Glyma.02g058400	Gm-1i-Q-SF	Glyma.01g180100	Glyma.02g058500
		Glyma.17g236200	Glyma.12g230200	Glyma.17g236200	Glyma.10g153200			Glyma.02g058400	Glyma.08G092300	Glyma.03g190700	Gm-2i-M-SF	Glyma.18g003600	Glyma.08g227300		Glyma.02g058500	Glyma.03g160700	Glyma.02g058400	Glyma.03g179700
		Glyma.20g133200	Glyma.13g120900	Glyma.20g133200	Glyma.10g280000			Glyma.02g058500	Glyma.05G248300	Glyma.04g128800	Glyma.05g154200	Glyma.18g094500	Glyma.11g189500		Glyma.02g060500	Glyma.10g034600	Glyma.02g058500	Glyma.04g033300
			Glyma.13g269400		Glyma.12g070300			Glyma.02g060500	Glyma.08G056800	Glyma.06g314900	Glyma.08g112000		Gm-1i-Z-SF		Glyma.02g144400	Glyma.12g230200	Glyma.02g060500	Glyma.05g241800
			Glyma.19g162500		Glyma.12g171700			Glyma.02g099100	Glyma.09G170200	Glyma.08g227300	Glyma.11g157700		Glyma.04g236800		Glyma.02g153900	Glyma.13g120900	Glyma.02g099100	Glyma.06g033300
			Glyma.20g116200		Glyma.13g327500			Glyma.02g144400	Glyma.07G107500	Glyma.11g189500			Glyma.06g127500		Glyma.03g157400	Glyma.13g269400	Glyma.02g144400	Glyma.08g049300
					Glyma.17g228000			Glyma.03g157400	Glyma.10G215200	Glyma.12g084700			Gm-2i-M-SF		Glyma.03g179700	Glyma.19g162500	Glyma.02g153900	Glyma.10g051500
					Glyma.19g208900			Glyma.03g179700	Glyma.20G176500	Glyma.12g181400			Glyma.05g154200		Glyma.03g211700	Gm-1i-M-SF	Glyma.03g157400	Glyma.10g209600
					Glyma.20g005900			Glyma.03g222900	Glyma.11G240600	Glyma.19g191000			Glyma.08g112000		Glyma.03g236600	Glyma.04g128800	Glyma.03g179700	Glyma.12g118800
					Glyma.20g109400			Glyma.04g033300	Glyma.18G016700				Glyma.11g157700		Glyma.04g033300	Glyma.06g314900	Glyma.03g211700	Glyma.13g139000
					Glyma.20g235100			Glyma.04g191900	Glyma.03G236600						Glyma.04g191900	Glyma.08g227300	Glyma.03g236600	Glyma.16g141100
					Glyma.U019400			Glyma.04g192000	Glyma.19G234500						Glyma.04g192000	Glyma.10g118800	Glyma.04g033300	Glyma.19g180400
					Gm-1i-Q-SF			Glyma.05g137000	Glyma.06G287200						Glyma.05g137000	Glyma.20g069800	Glyma.04g191900	Glyma.20g181000
					Glyma.01g198700			Glyma.05g167900	Glyma.12G118800						Glyma.05g248300	Gm-2i-Q-SF	Glyma.04g192000	Gm-1i-M-SF
					Glyma.03g147200			Glyma.05g177700	Glyma.20G005800						Glyma.06g033300	Glyma.10g257900	Glyma.05g137000	Glyma.04g128800
					Glyma.05g111400			Glyma.05g241800	Glyma.07G158000						Glyma.06g173800	Gm-2i-M-SF	Glyma.05g177700	Glyma.06g314900
					Glyma.09g107400			Glyma.05g248300	Glyma.20G005900						Glyma.06g174000	Glyma.08g178400	Glyma.05g241800	Glyma.08g227300
					Glyma.11g043200			Glyma.06g033300	Glyma.07G158200						Glyma.06g287200	Glyma.15g054200	Glyma.05g248300	Glyma.10g118800
					Glyma.17g155600			Glyma.06g173800	Glyma.07G009100						Glyma.07g009100		Glyma.06g033300	Glyma.20g069800
					Gm-1i-M-SF			Glyma.06g174000	Glyma.08G192300						Glyma.07g107500		Glyma.06g173800	Gm-2i-Mix-SF
					Glyma.06g265800			Glyma.06g287200	Glyma.13G349500						Glyma.08g056800		Glyma.06g174000	Glyma.12g207200
					Glyma.12g136900			Glyma.07g107500	Glyma.15G024500						Glyma.08g092300		Glyma.06g287200
					Glyma.12g215700			Glyma.07g158000	Glyma.10G280000						Glyma.08g154500		Glyma.07g009100
					Glyma.13g285800			Glyma.07g158200	Glyma.20G109400						Glyma.08g192300		Glyma.07g107500
					Glyma.15g063600			Glyma.08g049300	Glyma.10G206600						Glyma.09g170200		Glyma.07g158000
								Glyma.08g056800	Glyma.20G184000						Glyma.10g029700		Glyma.07g158200
								Glyma.08g092300	Glyma.12G171700						Glyma.10g051500		Glyma.08g049300
								Glyma.08g126300	Glyma.13G327500						Glyma.10g153200		Glyma.08g056800
								Glyma.08g134700	Glyma.02G058400						Glyma.10g209600		Glyma.08g092300
								Glyma.08g154500	Glyma.02G058500						Glyma.10g215200		Glyma.08g134700
								Glyma.08g192300	Glyma.16G141100						Glyma.10g280000		Glyma.08g154500
								Glyma.09g170200	Glyma.03G211700						Glyma.11g062100		Glyma.08g192300
								Glyma.10g029700	Glyma.19G208900						Glyma.11g132600		Glyma.09g170200
								Glyma.10g051500	Glyma.06G033300						Glyma.11g184000		Glyma.10g029700
								Glyma.10g204300	Glyma.04G033300						Glyma.11g240600		Glyma.10g051500
								Glyma.10g206600	Glyma.10G153200						Glyma.12g057000		Glyma.10g153200
								Glyma.10g209600	Glyma.20G235100						Glyma.12g070300		Glyma.10g204300
								Glyma.10g215200	Glyma.02G144400						Glyma.12g088400		Glyma.10g206600
								Glyma.10g280000	Glyma.10G029700						Glyma.12g118800		Glyma.10g209600
								Glyma.11g062100	Glyma.03G157400						Glyma.12g171700		Glyma.10g215200
								Glyma.11g132600	Glyma.19G159600						Glyma.12g183900		Glyma.10g280000
								Glyma.11g184000	Glyma.03G179700						Glyma.13g139000		Glyma.11g062100
								Glyma.11g192400	Glyma.19G180400						Glyma.13g317200		Glyma.11g132600
								Glyma.11g240600	Glyma.10G051500						Glyma.13g327500		Glyma.11g184000
								Glyma.12g057000	Glyma.13G139000						Glyma.13g340800		Glyma.11g192400
								Glyma.12g081700	Glyma.11G184000						Glyma.13g349500		Glyma.11g240600
								Glyma.12g088400	Glyma.12G088400						Glyma.14g095900		Glyma.12g057000
								Glyma.12g118800	Glyma.12G183900						Glyma.15g024500		Glyma.12g070300
								Glyma.12g179000	Glyma.13G317200						Glyma.15g033600		Glyma.12g081700
								Glyma.12g183900	Glyma.10G204300						Glyma.15g273400		Glyma.12g088400
								Glyma.13g139000	Glyma.20G186400						Glyma.16g056000		Glyma.12g118800
								Glyma.13g317200	Glyma.13G340800						Glyma.16g141100		Glyma.12g171700
								Glyma.13g321800	Glyma.15G033600						Glyma.16g143100		Glyma.12g179000
								Glyma.13g340800	Glyma.15G273400						Glyma.16g156400		Glyma.12g183900
								Glyma.14g095900	Glyma.08G154500						Glyma.17g228000		Glyma.13g139000
								Glyma.15g024500	Glyma.05G177700						Glyma.18g016700		Glyma.13g317200
								Glyma.15g033600	Glyma.08G134700						Glyma.19g159600		Glyma.13g321800
								Glyma.15g273400	Glyma.11G132600						Glyma.19g180400		Glyma.13g327500
								Glyma.16g056000	Glyma.12G057000						Glyma.19g208900		Glyma.13g340800
								Glyma.16g141100	Glyma.04G191900						Glyma.19g234500		Glyma.13g349500
								Glyma.16g143100	Glyma.04G192000						Glyma.20g005900		Glyma.14g095900
								Glyma.16g156400	Glyma.06G173800						Glyma.20g109400		Glyma.15g024500
								Glyma.18g016700	Glyma.06G174000						Glyma.20g176500		Glyma.15g033600
								Glyma.19g159600	Glyma.10G209600						Glyma.20g181000		Glyma.15g273400
								Glyma.19g180400	Glyma.20G181000						Glyma.20g235100		Glyma.16g141100
								Glyma.19g220000	Glyma.01G180100						Glyma.U019400		Glyma.16g143100
								Glyma.19g234500	Glyma.11G062100						Gm-t2-SF		Glyma.16g156400
								Glyma.20g005800	Glyma.02G060500						Glyma.02G292900		Glyma.17g228000
								Glyma.20g005900	Glyma.16G143100						Glyma.02G293300		Glyma.18g016700
								Glyma.20g109400	Glyma.03G222900						Gm-1i-Q-SF		Glyma.19g159600
								Glyma.20g176500	Glyma.19G220000						Glyma.01g101800		Glyma.19g180400
								Glyma.20g181000	Glyma.05G167900						Glyma.01g198700		Glyma.19g208900
								Glyma.20g184000	Glyma.08G126300						Glyma.02g162200		Glyma.19g234500
								Glyma.20g186400	Glyma.13G321800						Glyma.02g242400		Glyma.20g005800
								Gm-t2-SF	Glyma.12G179000						Glyma.02g250100		Glyma.20g005900
								Glyma.02G292900	Glyma.11G192400						Glyma.03g067700		Glyma.20g109400
								Glyma.02G293300	Glyma.12G081700						Glyma.03g147200		Glyma.20g176500
								Gm-1i-Q-SF	Glyma.16G056000						Glyma.03g160700		Glyma.20g181000
								Glyma.01g036600	Glyma.16G156400						Glyma.03g160900		Glyma.20g184000
								Glyma.01g101800	Glyma.14G095900						Glyma.04g062600		Glyma.20g186400
								Glyma.01g198700	Glyma.12G070300						Glyma.04g127600		Glyma.20g235100
								Glyma.02g029400	Glyma.U019400						Glyma.04g222700		Glyma.U019400
								Glyma.02g162200	Glyma.01G176600						Glyma.05g111400		Gm-t2-SF
								Glyma.02g242400	Glyma.02G153900						Glyma.05g139000		Glyma.02G292900
								Glyma.02g250100	Glyma.17G228000						Glyma.06g063700		Glyma.02G293300
								Glyma.03g067700	Glyma.01G086800						Glyma.06g142600		Gm-1i-Q-SF
								Glyma.03g160700	Glyma.02G099100						Glyma.06g311500		Glyma.02G242400
								Glyma.03g160900	Gm-t2-SF						Glyma.07g012200		Glyma.14G212000
								Glyma.03g217900	Glyma.02G292900						Glyma.07g025300		Glyma.05G139000
								Glyma.04g062600	Glyma.02G293300						Glyma.07g135800		Glyma.08G094200
								Glyma.04g127600	Gm-1i-Q-SF						Glyma.07g135900		Glyma.07G174000
								Glyma.04g222700	Glyma.02G242400						Glyma.07g174000		Glyma.20G012700
								Glyma.05g111400	Glyma.14G212000						Glyma.07g242800		Glyma.11G214300
								Glyma.05g139000	Glyma.05G139000						Glyma.08g094200		Glyma.18G042300
								Glyma.06g063700	Glyma.08G094200						Glyma.08g195700		Glyma.04G062600
								Glyma.06g142600	Glyma.07G174000						Glyma.08g195800		Glyma.06G063700
								Glyma.06g311500	Glyma.20G012700						Glyma.08g217100		Glyma.13G369500
								Glyma.07g012200	Glyma.11G214300						Glyma.08g366900		Glyma.15G004100
								Glyma.07g025300	Glyma.18G042300						Glyma.09g107400		Glyma.14G110900
								Glyma.07g135800	Glyma.04G062600						Glyma.10g034600		Glyma.17G216800
								Glyma.07g135900	Glyma.06G063700						Glyma.10g034700		Glyma.13G095500
								Glyma.07g174000	Glyma.13G369500						Glyma.10g101900		Glyma.17G064700
								Glyma.07g242800	Glyma.15G004100						Glyma.10g184500		Glyma.04G127600
								Glyma.08g094200	Glyma.14G110900						Glyma.10g273800		Glyma.06G311500
								Glyma.08g195700	Glyma.17G216800						Glyma.11g043200		Glyma.04g222700
								Glyma.08g195800	Glyma.13G095500						Glyma.11g135800		Glyma.06G142600
								Glyma.08g217100	Glyma.17G064700						Glyma.11g214300		Glyma.07G012200
								Glyma.08g356600	Glyma.04G127600						Glyma.11g221500		Glyma.08G195700
								Glyma.08g366900	Glyma.06G311500						Glyma.12g059500		Glyma.08G195800
								Glyma.10g034600	Glyma.04g222700						Glyma.12g230200		Glyma.07G025300
								Glyma.10g034700	Glyma.06G142600						Glyma.13g095500		Glyma.08G217100
								Glyma.10g101900	Glyma.07G012200						Glyma.13g120900		Glyma.16G051400
								Glyma.10g184500	Glyma.08G195700						Glyma.13g121000		Glyma.19G097200
								Glyma.10g272300	Glyma.08G195800						Glyma.13g269400		Glyma.08G356600
								Glyma.10g273800	Glyma.07G025300						Glyma.13g369500		Glyma.18G174500
								Glyma.11g043200	Glyma.08G217100						Glyma.14g066500		Glyma.03G147200
								Glyma.11g135800	Glyma.16G051400						Glyma.14g110900		Glyma.19G150800
								Glyma.11g214300	Glyma.19G097200						Glyma.14g212000		Glyma.03G217900
								Glyma.11g221500	Glyma.08G356600						Glyma.15g004100		Glyma.19G214600
								Glyma.12g059500	Glyma.18G174500						Glyma.16g051400		Glyma.07G242800
								Glyma.12g230200	Glyma.03G147200						Glyma.17g031400		Glyma.17G031400
								Glyma.13g095500	Glyma.19G150800						Glyma.17g064700		Glyma.08G366900
								Glyma.13g120900	Glyma.03G217900						Glyma.17g155600		Glyma.18G295500
								Glyma.13g121000	Glyma.19G214600						Glyma.17g216800		Glyma.10G272300
								Glyma.13g269400	Glyma.07G242800						Glyma.18g036000		Glyma.20G117800
								Glyma.13g369500	Glyma.17G031400						Glyma.18g042300		Glyma.01G036600
								Glyma.14g066500	Glyma.08G366900						Glyma.18g185900		Glyma.02G029400
								Glyma.14g110900	Glyma.18G295500						Glyma.18g186000		Glyma.18G185900
								Glyma.14g212000	Glyma.10G272300						Glyma.18g295500		Glyma.18G186000
								Glyma.15g004100	Glyma.20G117800						Glyma.19g097200		Glyma.07G135800
								Glyma.16g051400	Glyma.01G036600						Glyma.19g150800		Glyma.07G135900
								Glyma.17g031400	Glyma.02G029400						Glyma.19g162500		Glyma.11G135800
								Glyma.17g064700	Glyma.18G185900						Glyma.19g162600		Glyma.12G059500
								Glyma.17g155600	Glyma.18G186000						Glyma.19g214600		Glyma.03G160900
								Glyma.17g216800	Glyma.07G135800						Glyma.20g012700		Glyma.03G160700
								Glyma.18g036000	Glyma.07G135900						Glyma.20g116200		Glyma.19G162600
								Glyma.18g042300	Glyma.11G135800						Glyma.20g206000		Glyma.19G162500
								Glyma.18g174500	Glyma.12G059500						Gm-1i-M-SF		Glyma.10G184500
								Glyma.18g185900	Glyma.03G160900						Glyma.03g190700		Glyma.20G206000
								Glyma.18g186000	Glyma.03G160700						Glyma.03g228100		Glyma.13G120900
								Glyma.18g295500	Glyma.19G162600						Glyma.03g231900		Glyma.13G121000
								Glyma.19g097200	Glyma.19G162500						Glyma.04g130300		Glyma.10G034600
								Glyma.19g150800	Glyma.10G184500						Glyma.06g316400		Glyma.10G034700
								Glyma.19g162500	Glyma.20G206000						Glyma.08g319000		Glyma.12G230200
								Glyma.19g162600	Glyma.13G120900						Glyma.10g055200		Glyma.13G269400
								Glyma.19g214600	Glyma.13G121000						Glyma.10g233400		Glyma.01G198700
								Glyma.20g012700	Glyma.10G034600						Glyma.10g295200		Glyma.11G043200
								Glyma.20g116200	Glyma.10G034700						Glyma.11g253400		Glyma.05G111400
								Glyma.20g117800	Glyma.12G230200						Glyma.12g084700		Glyma.17G155600
								Glyma.20g206000	Glyma.13G269400						Glyma.12g181400		Glyma.02G250100
								Gm-1i-M-SF	Glyma.01G198700						Glyma.13g086300		Glyma.14G066500
								Glyma.03g190700	Glyma.11G043200						Glyma.13g142300		Glyma.11G221500
								Glyma.03g228100	Glyma.05G111400						Glyma.13g250800		Glyma.18G036000
								Glyma.03g231900	Glyma.17G155600						Glyma.13g367400		Glyma.10G273800
								Glyma.04g128800	Glyma.02G250100						Glyma.14g084900		Glyma.20G116200
								Glyma.06g265800	Glyma.14G066500						Glyma.14g218700		Glyma.02G162200
								Glyma.06g314900	Glyma.11G221500						Glyma.15g005900		Glyma.10G101900
								Glyma.07g144300	Glyma.18G036000						Glyma.16g181700		Glyma.09G107400
								Glyma.08g227300	Glyma.10G273800						Glyma.17g239900		Glyma.01G101800
								Glyma.08g319000	Glyma.20G116200						Glyma.17g257700		Glyma.03G067700
								Glyma.09g250600	Glyma.02G162200						Glyma.18g003600		Gm-1i-M-SF
								Glyma.09g267800	Glyma.10G101900						Glyma.18g066100		Glyma.01g206000
								Glyma.10g055200	Glyma.09G107400						Glyma.18g094500		Glyma.04g128800
								Glyma.10g118800	Glyma.01G101800						Glyma.19g191000		Glyma.06g265800
								Glyma.10g233400	Glyma.03G067700						Glyma.19g225400		Glyma.06g314900
								Glyma.10g295200	Gm-1i-M-SF						Glyma.19g228900		Glyma.08g227300
								Glyma.11g084900	Glyma.01g206000						Glyma.20g161000		Glyma.09g250600
								Glyma.11g253400	Glyma.03g190700						Glyma.U001100		Glyma.10g118800
								Glyma.12g084700	Glyma.03g228100						Gm-1i-Z-SF		Glyma.10g295200
								Glyma.12g136900	Glyma.03g231900						Glyma.04g236800		Glyma.11g036800
								Glyma.12g181400	Glyma.04g128800						Glyma.04g252600		Glyma.11g084900
								Glyma.12g215700	Glyma.04g130300						Glyma.06g109900		Glyma.11g253400
								Glyma.13g086300	Glyma.06g265800						Glyma.06g127500		Glyma.12g136900
								Glyma.13g142300	Glyma.06g314900						Gm-1i-D-SF		Glyma.12g215700
								Glyma.13g250800	Glyma.06g316400						Glyma.10g020200		Glyma.13g250800
								Glyma.13g285800	Glyma.07g144300						Gm-2i-Q-SF		Glyma.13g285800
								Glyma.13g367400	Glyma.08g227300						Glyma.03G173100		Glyma.14g084900
								Glyma.14g084900	Glyma.10g118800						Glyma.19G174000		Glyma.14g218700
								Glyma.14g218700	Glyma.10g233400						Glyma.03G173200		Glyma.15g063600
								Glyma.15g005900	Glyma.10g295200						Glyma.19G174100		Glyma.17g239900
								Glyma.15g063600	Glyma.11g036800						Glyma.03G173300		Glyma.17g257700
								Glyma.16g181700	Glyma.11g084900						Glyma.19G174200		Glyma.18g003600
								Glyma.17g239900	Glyma.11g189500						Glyma.10G045200		Glyma.18g066100
								Glyma.17g257700	Glyma.12g084700						Glyma.10G045300		Glyma.18g241900
								Glyma.18g003600	Glyma.12g136900						Glyma.10G045400		Glyma.20g069800
								Glyma.18g066100	Glyma.12g181400						Glyma.13G132800		Glyma.U001100
								Glyma.18g094500	Glyma.12g215700						Glyma.13G133000		Gm-1i-Z-SF
								Glyma.18g195500	Glyma.13g107200						Glyma.13G133100		Glyma.04g252600
								Glyma.18g222100	Glyma.13g250800						Glyma.10G290200		Glyma.06g109900
								Glyma.18g241900	Glyma.13g285800						Glyma.20G099100		Gm-1i-D-SF
								Glyma.19g191000	Glyma.13g367400						Glyma.02G094500		Glyma.10g020200
								Glyma.19g225400	Glyma.14g218700						Glyma.18G287200		Gm-2i-Q-SF
								Glyma.19g228900	Glyma.15g005900						Glyma.11G142500		Glyma.02g094500
								Glyma.20g069800	Glyma.15g063600						Glyma.12G065800		Glyma.03g173100
								Glyma.20g161000	Glyma.16g181700						Glyma.13G333400		Glyma.03g173200
								Gm-1i-Z-SF	Glyma.17g052200						Glyma.15G040700		Glyma.03g173300
								Glyma.04g252600	Glyma.17g257700						Glyma.03G186100		Glyma.03g186100
								Glyma.06g109900	Glyma.18g195500						Glyma.19G186200		Glyma.04g044900
								Gm-1i-D-SF	Glyma.19g191000						Glyma.10G059700		Glyma.06g045400
								Glyma.10g020200	Glyma.19g225400						Glyma.13G146400		Glyma.10g045200
								Gm-2i-Q-SF	Glyma.19g228900						Glyma.11G192600		Glyma.10g045300
								Glyma.02g094500	Glyma.20g069800						Glyma.12G081400		Glyma.10g045400
								Glyma.03g186100	Glyma.20g161000						Glyma.12G178900		Glyma.10g059700
								Glyma.10g059700	Glyma.U001100						Glyma.13G321900		Glyma.10g257900
								Glyma.10g197200	Gm-1i-Z-SF						Glyma.10G197200		Glyma.10g290200
								Glyma.10g257900	Glyma.04G252600						Glyma.20G193000		Glyma.11g142500
								Glyma.11g142500	Glyma.06G109900						Glyma.04G044900		Glyma.11g192600
								Glyma.11g192600	Glyma.04G236800						Glyma.06G045400		Glyma.12g065800
								Glyma.12g065800	Glyma.06G127500						Glyma.14G088300		Glyma.12g081400
								Glyma.12g081400	Gm-1i-D-SF						Glyma.17G236200		Glyma.12g178900
								Glyma.12g178900	Glyma.10g020200						Glyma.10G257900		Glyma.13g132800
								Glyma.13g146400	Gm-2i-Q-SF						Glyma.20G133200		Glyma.13g133000
								Glyma.13g321900	Glyma.03G173100						Gm-2i-M-SF		Glyma.13g133100
								Glyma.13g333400	Glyma.19G174000						Glyma.02g183100		Glyma.13g146400
								Glyma.15g040700	Glyma.03G173200						Glyma.03g137500		Glyma.13g321900
								Glyma.19g186200	Glyma.19G174100						Glyma.05g021300		Glyma.13g333400
								Glyma.20g193000	Glyma.03G173300						Glyma.08g242800		Glyma.14g088300
								Gm-2i-M-SF	Glyma.19G174200						Glyma.10g103400		Glyma.15g040700
								Glyma.02g183100	Glyma.10G045200						Glyma.16g102000		Glyma.17g236200
								Glyma.03g137500	Glyma.10G045300						Glyma.17g078100		Glyma.18g287200
								Glyma.05g021300	Glyma.10G045400						Glyma.18g265000		Glyma.19g174000
								Glyma.08g242800	Glyma.13G132800						Glyma.19g140400		Glyma.19g174100
								Glyma.10g103400	Glyma.13G133000						Gm-2i-Mix-SF		Glyma.19g174200
								Glyma.16g102000	Glyma.13G133100						Glyma.12G207200		Glyma.19g186200
								Glyma.17g078100	Glyma.10G290200						Glyma.13G293800		Glyma.20g099100
								Glyma.18g265000	Glyma.20G099100						Glyma.03G139800		Glyma.20g133200
								Glyma.19g140400	Glyma.02G094500						Glyma.19G142600		Gm-2i-M-SF
								Gm-2i-Mix-SF	Glyma.18G287200						Glyma.12G237800		Glyma.16g102000
								Glyma.12G207200	Glyma.11G142500						Glyma.13G203700		Gm-2i-Mix-SF
								Glyma.13G293800	Glyma.12G065800						Glyma.14G001700		Glyma.12G207200
								Glyma.13G090000	Glyma.13G333400						Glyma.07G170500		Glyma.13G293800
								Glyma.14G174900	Glyma.15G040700						Glyma.01G113300		Glyma.13G090000
								Glyma.03G139800	Glyma.03G186100						Glyma.19G070000		Glyma.14G174900
								Glyma.19G142600	Glyma.19G186200						Glyma.02G181100		Glyma.03G139800
								Glyma.12G237800	Glyma.10G059700						Glyma.10G095100		Glyma.19G142600
								Glyma.13G203700	Glyma.13G146400						Gm-3i-SF		Glyma.12G237800
								Glyma.14G001700	Glyma.11G192600						Glyma.01G134200		Glyma.13G203700
								Glyma.07G170500	Glyma.12G081400						Glyma.01G134100		Glyma.14G001700
								Glyma.19G070000	Glyma.12G178900						Glyma.03G033600		Glyma.07G170500
								Glyma.02G181100	Glyma.13G321900						Glyma.03G033700		Glyma.01G113300
								Glyma.10G095100	Glyma.10G197200						Glyma.13G073300		Glyma.02G181100
								Gm-3i-SF	Glyma.20G193000						Glyma.20G047500		Glyma.10G095100
								Glyma.01G134200	Glyma.04G044900						Glyma.01G056900		Gm-3i-SF
								Glyma.01G134100	Glyma.06G045400						Glyma.02G115300		Glyma.01G134200
								Glyma.03G033600	Glyma.14G088300						Glyma.07G226800		Glyma.01G134100
								Glyma.03G033700	Glyma.17G236200						Glyma.20G026600		Glyma.03G033600
								Glyma.13G073300	Glyma.10G257900						Glyma.01G209100		Glyma.03G033700
								Glyma.20G047500	Glyma.20G133200						Glyma.11G033100		Glyma.13G073300
								Glyma.01G056900	Gm-2i-M-SF						Glyma.05G059800		Glyma.20G047500
								Glyma.02G115300	Glyma.08G178400						Glyma.17G142300		Glyma.01G056900
								Glyma.07G226800	Glyma.15G054200						Glyma.01G079900		Glyma.02G115300
								Glyma.20G026600	Glyma.02G183100						Glyma.09G230200		Glyma.07G226800
								Glyma.01G209100	Glyma.10G103400						Glyma.02G311100		Glyma.20G026600
								Glyma.11G033100	Glyma.03G137500						Gm-4i-SF		Glyma.01G209100
								Glyma.05G059800	Glyma.19G140400						Glyma.04G164300		Glyma.11G033100
								Glyma.17G142300	Glyma.08G242800						Glyma.06G201200		Glyma.05G059800
								Glyma.01G079900	Glyma.18G265000						Glyma.05G022700		Glyma.17G142300
								Glyma.09G230200	Glyma.05G021300						Glyma.17G076900		Glyma.01G079900
								Glyma.02G311100	Glyma.17G078100								Glyma.09G230200
								Gm-4i-SF	Glyma.16G102000								Glyma.02G311100
								Glyma.04G164300	Gm-2i-Mix-SF								Gm-4i-SF
								Glyma.06G201200	Glyma.12G207200								Glyma.04G164300
								Glyma.05G022700	Glyma.13G293800								Glyma.06G201200
								Glyma.17G076900	Glyma.13G090000								Glyma.05G022700
								Glyma.17G189600	Glyma.14G174900								Glyma.17G076900
								Glyma.17G200200	Glyma.03G139800								Glyma.17G189600
								Glyma.U011900	Glyma.19G142600								Glyma.17G200200
								Glyma.U012000	Glyma.12G237800								Glyma.U011900
									Glyma.13G203700								Glyma.U012000
									Glyma.14G001700
									Glyma.07G170500
									Glyma.01G113300
									Glyma.19G070000
									Glyma.02G181100
									Glyma.10G095100
									Gm-3i-SF
									Glyma.01G134200
									Glyma.01G134100
									Glyma.03G033600
									Glyma.03G033700
									Glyma.13G073300
									Glyma.20G047500
									Glyma.01G056900
									Glyma.02G115300
									Glyma.07G226800
									Glyma.20G026600
									Glyma.01G209100
									Glyma.11G033100
									Glyma.05G059800
									Glyma.17G142300
									Glyma.01G079900
									Glyma.09G230200
									Glyma.02G311100
									Gm-4i-SF
									Glyma.04G164300
									Glyma.06G201200
									Glyma.05G022700
									Glyma.17G076900
									Glyma.17G189600
									Glyma.17G200200
									Glyma.U011900
									Glyma.U012000
