# Supplementary material for: Genome-Wide Identification and Classification of Soybean C2H2 Zinc Finger Proteins and Their Expression Analysis in Legume-Rhizobium Symbiosis
Source: Front Microbiol. 2018 Feb 6;9:126. doi: 10.3389/fmicb.2018.00126 (PMC5807899; doi:10.3389/fmicb.2018.00126)
Supplement: Supplementary Table S6 — The gene ID information of the 32 GO slim terms in soybean C2H2-ZFPs. [file Table6.xlsx]

## Sheet: Sheet1
				Table S6: The gene ID information of the 32 GO slim terms in soybean C2H2-ZFPs.
		GO:0006355	GO:0051973	GO:0006417	GO:1900109	GO:0035067	GO:0033169	GO:0006457	GO:0007165	GO:0009965	GO:0030154	GO:2000011	GO:0010500	GO:0010026	GO:0010093	GO:2000904	GO:0010160	GO:0035264	GO:0009793	GO:0045604	GO:0010117	GO:0010031	GO:0009959	GO:0009611	GO:0009733	GO:0002679	GO:0048579	GO:0010106	GO:0006826	GO:0009651	GO:0009937	GO:0010447	GO:0009590
		Gm-1i-Q-SF	Gm-1i-Q-SF	Gm-1i-Q-SF	Gm-t1-SF	Gm-t1-SF	Gm-t1-SF	Gm-2i-M-SF	Gm-2i-Q-SF	Gm-1i-Q-SF	Gm-1i-Q-SF	Gm-1i-M-SF	Gm-2i-Mix-SF	Gm-1i-Q-SF	Gm-1i-Q-SF	Gm-t1-SF	Gm-1i-Q-SF	Gm-2i-Q-SF	Gm-1i-Q-SF	Gm-t1-SF	Gm-2i-Q-SF	Gm-t1-SF	Gm-t1-SF	Gm-2i-Q-SF	Gm-2i-Q-SF	Gm-2i-Q-SF	Gm-1i-Q-SF	Gm-t1-SF	Gm-t1-SF	Gm-1i-M-SF	Gm-t1-SF	Gm-t1-SF	Gm-t1-SF
		Glyma.01G036600	Glyma.10G184500	Glyma.01G198700	Glyma.01G180100	Glyma.04G191900	Glyma.04G191900	Glyma.05G021300	Glyma.04G044900	Glyma.01G198700	Glyma.01G198700	Glyma.04G128800	Glyma.02G181100	Glyma.03G147200	Glyma.03G160700	Glyma.05G137000	Glyma.03G160700	Glyma.04G044900	Glyma.03G147200	Glyma.03G179700	Glyma.04G044900	Glyma.05G137000	Glyma.05G137000	Glyma.04G044900	Glyma.04G044900	Glyma.03G173100	Glyma.08G356600	Glyma.05G177700	Glyma.05G177700	Glyma.19G191000	Glyma.01G176600	Glyma.10G215200	Glyma.05G137000
		Glyma.01G101800	Glyma.13G121000	Glyma.05G111400	Glyma.02G060500	Glyma.04G192000	Glyma.04G192000	Glyma.17G078100	Glyma.06G045400	Glyma.03G147200	Glyma.03G147200	Glyma.06G314900	Glyma.03G139800	Glyma.07G242800	Glyma.10G034600	Glyma.05G248300	Glyma.10G034600	Glyma.06G045400	Glyma.09G107400	Glyma.10G051500	Glyma.06G045400	Glyma.05G248300	Glyma.05G248300	Glyma.06G045400	Glyma.06G045400	Glyma.03G173200	Glyma.18G174500	Glyma.06G287200	Glyma.06G287200	Glyma.12G181400	Glyma.02G058400	Glyma.11G240600	Glyma.05G248300
		Glyma.01G198700	Glyma.20G206000	Glyma.10G280000	Glyma.11G062100	Glyma.06G173800	Glyma.06G173800		Glyma.14G088300	Glyma.05G111400	Glyma.05G111400	Glyma.08G227300	Glyma.10G095100	Glyma.08G366900	Glyma.10G273800	Glyma.07G107500	Glyma.12G230200	Glyma.14G088300	Gm-1i-Z-SF	Glyma.13G139000	Glyma.14G088300	Glyma.07G107500	Glyma.07G107500	Glyma.14G088300	Glyma.14G088300	Glyma.03G173300	Gm-t1-SF	Glyma.11G192400	Glyma.11G192400	Glyma.12G084700	Glyma.02G058500	Glyma.16G156400	Glyma.07G107500
		Glyma.02G029400		Glyma.11G043200	Glyma.16G143100	Glyma.06G174000	Glyma.06G174000		Glyma.17G236200	Glyma.09G107400	Glyma.09G107400		Glyma.12G237800	Glyma.09G107400	Glyma.12G230200	Glyma.08G056800	Glyma.13G120900	Glyma.17G236200	Glyma.04G236800	Glyma.19G180400	Glyma.17G236200	Glyma.08G056800	Glyma.08G056800	Glyma.17G236200	Glyma.17G236200	Glyma.04G044900	Glyma.10G209600	Glyma.12G081700	Glyma.12G081700	Glyma.03G190700	Glyma.04G033300	Glyma.18G016700	Glyma.08G056800
		Glyma.02G162200		Glyma.17G155600			Glyma.10G209600		Glyma.20G133200	Glyma.11G043200	Glyma.11G043200		Glyma.13G203700	Glyma.17G031400	Glyma.13G120900	Glyma.08G092300	Glyma.13G269400	Glyma.20G133200	Glyma.06G127500		Glyma.20G133200	Glyma.08G092300	Glyma.08G092300	Glyma.20G133200	Glyma.20G133200	Glyma.06G045400	Glyma.20G181000	Glyma.12G179000	Glyma.12G179000	Gm-2i-Q-SF	Glyma.06G033300	Glyma.20G176500	Glyma.08G092300
		Glyma.02G242400		Gm-t1-SF			Glyma.20G181000			Glyma.17G155600	Glyma.17G155600		Glyma.15G033600	Glyma.18G295500	Glyma.13G269400	Glyma.09G170200	Glyma.19G162500									Glyma.10G045200		Glyma.13G321800	Glyma.13G321800	Glyma.20G133200	Glyma.16G141100
		Glyma.02G250100		Glyma.20G005900						Glyma.10G273800	Gm-t1-SF		Glyma.15G273400	Glyma.19G150800	Glyma.19G162500											Glyma.10G045300		Glyma.19G234500	Glyma.19G234500	Glyma.17G236200
		Glyma.03G067700		Glyma.20G109400						Glyma.20G116200	Glyma.02G153900		Glyma.19G142600	Glyma.19G214600	Glyma.20G116200											Glyma.10G045400		Gm-2i-Mix-SF	Gm-2i-Mix-SF	Glyma.14G088300
		Glyma.03G147200		Gm-1i-M-SF						Gm-t1-SF	Glyma.03G211700		Gm-t1-SF													Glyma.10G290200		Glyma.07G170500	Glyma.07G170500	Glyma.06G045400
		Glyma.03G160900		Glyma.06G265800						Glyma.02G153900	Glyma.03G236600		Glyma.08G154500													Glyma.13G132800		Glyma.08G134700	Glyma.08G134700	Glyma.04G044900
		Glyma.03G217900		Glyma.12G136900						Glyma.03G211700	Glyma.10G153200		Glyma.13G340800													Glyma.13G133000		Glyma.13G293800	Glyma.13G293800
		Glyma.04G062600		Glyma.12G215700						Glyma.03G236600	Glyma.10G280000															Glyma.13G133100		Gm-1i-Q-SF	Gm-1i-Q-SF
		Glyma.04G127600		Glyma.13G285800						Glyma.10G153200	Glyma.12G070300															Glyma.14G088300		Glyma.07G242800	Glyma.07G242800
		Glyma.04G222700		Glyma.15G063600						Glyma.10G280000	Glyma.12G171700															Glyma.17G236200		Glyma.08G366900	Glyma.08G366900
		Glyma.06G142600								Glyma.12G070300	Glyma.13G327500															Glyma.18G287200		Glyma.10G184500	Glyma.10G184500
		Glyma.05G111400								Glyma.12G171700	Glyma.17G228000															Glyma.19G174000		Glyma.13G121000	Glyma.13G121000
		Glyma.05G139000								Glyma.13G327500	Glyma.19G208900															Glyma.19G174200		Glyma.17G031400	Glyma.17G031400
		Glyma.05G241800								Glyma.17G228000	Glyma.20G005900															Glyma.20G099100		Glyma.18G295500	Glyma.18G295500
		Glyma.05G248300								Glyma.19G208900	Glyma.20G109400															Glyma.20G133200		Glyma.20G206000	Glyma.20G206000
		Glyma.06G063700								Glyma.20G005900	Glyma.20G235100															Gm-1i-Q-SF
		Glyma.06G311500								Glyma.20G109400	Glyma.U019400															Glyma.19G174100
		Glyma.07G012200								Glyma.20G235100	Gm-1i-M-SF															Gm-1i-M-SF
		Glyma.07G025300								Glyma.U019400	Glyma.06G265800															Glyma.U001100
		Glyma.07G135800								Gm-1i-M-SF	Glyma.12G136900
		Glyma.07G135900								Glyma.06G265800	Glyma.12G215700
		Glyma.07G174000								Glyma.12G136900	Glyma.13G285800
		Glyma.07G242800								Glyma.12G215700	Glyma.15G063600
		Glyma.08G056800								Glyma.13G285800
		Glyma.08G094200								Glyma.15G063600
		Glyma.08G195700
		Glyma.08G195800
		Glyma.08G217100
		Glyma.08G356600
		Glyma.08G366900
		Glyma.09G107400
		Glyma.10G034700
		Glyma.10G101900
		Glyma.10G184500
		Glyma.10G272300
		Glyma.11G043200
		Glyma.11G135800
		Glyma.11G214300
		Glyma.11G221500
		Glyma.12G059500
		Glyma.13G095500
		Glyma.13G121000
		Glyma.14G066500
		Glyma.14G110900
		Glyma.14G212000
		Glyma.16G051400
		Glyma.17G031400
		Glyma.17G064700
		Glyma.17G155600
		Glyma.17G216800
		Glyma.18G036000
		Glyma.18G042300
		Glyma.18G174500
		Glyma.18G185900
		Glyma.18G186000
		Glyma.18G295500
		Glyma.19G097200
		Glyma.19G150800
		Glyma.19G162600
		Glyma.19G174100
		Glyma.19G214600
		Glyma.20G012700
		Glyma.20G117800
		Glyma.20G181000
		Glyma.20G206000
		Gm-t1-SF
		Glyma.01G176600
		Glyma.02G058400
		Glyma.02G058500
		Glyma.02G144400
		Glyma.02G153900
		Glyma.03G157400
		Glyma.03G179700
		Glyma.03G211700
		Glyma.03G236600
		Glyma.04G033300
		Glyma.05G137000
		Glyma.05G177700
		Glyma.06G033300
		Glyma.06G287200
		Glyma.07G009100
		Glyma.07G107500
		Glyma.08G049300
		Glyma.08G092300
		Glyma.08G154500
		Glyma.08G192300
		Glyma.09G170200
		Glyma.10G029700
		Glyma.10G051500
		Glyma.10G153200
		Glyma.10G209600
		Glyma.10G215200
		Glyma.10G280000
		Glyma.11G132600
		Glyma.11G184000
		Glyma.11G192400
		Glyma.11G240600
		Glyma.12G057000
		Glyma.12G070300
		Glyma.12G081700
		Glyma.12G088400
		Glyma.12G118800
		Glyma.12G171700
		Glyma.12G179000
		Glyma.12G183900
		Glyma.13G139000
		Glyma.13G317200
		Glyma.13G321800
		Glyma.13G327500
		Glyma.13G340800
		Glyma.13G349500
		Glyma.14G095900
		Glyma.15G024500
		Glyma.15G033600
		Glyma.15G273400
		Glyma.16G141100
		Glyma.16G156400
		Glyma.17G228000
		Glyma.18G016700
		Glyma.19G159600
		Glyma.19G180400
		Glyma.19G208900
		Glyma.19G234500
		Glyma.20G005900
		Glyma.20G109400
		Glyma.20G176500
		Glyma.20G235100
		Glyma.U019400
		Gm-2i-Q-SF
		Glyma.02G094500
		Glyma.03G173100
		Glyma.03G173200
		Glyma.03G173300
		Glyma.03G186100
		Glyma.10G045200
		Glyma.10G045300
		Glyma.10G045400
		Glyma.10G059700
		Glyma.10G257900
		Glyma.10G290200
		Glyma.11G142500
		Glyma.11G192600
		Glyma.12G065800
		Glyma.12G081400
		Glyma.12G178900
		Glyma.13G132800
		Glyma.13G133000
		Glyma.13G133100
		Glyma.13G146400
		Glyma.13G321900
		Glyma.13G333400
		Glyma.15G040700
		Glyma.18G287200
		Glyma.19G174000
		Glyma.19G174200
		Glyma.19G186200
		Glyma.20G099100
		Gm-1i-M-SF
		Glyma.04G128800
		Glyma.04G130300
		Glyma.06G265800
		Glyma.06G314900
		Glyma.06G316400
		Glyma.08G227300
		Glyma.09G250600
		Glyma.10G295200
		Glyma.11G084900
		Glyma.11G189500
		Glyma.11G253400
		Glyma.12G136900
		Glyma.12G215700
		Glyma.13G250800
		Glyma.13G285800
		Glyma.14G084900
		Glyma.15G063600
		Glyma.17G239900
		Glyma.18G003600
		Glyma.18G066100
		Glyma.18G241900
		Glyma.U001100
		Gm-3i-SF
		Glyma.01G056900
		Glyma.01G079900
		Glyma.01G134200
		Glyma.01G209100
		Glyma.02G115300
		Glyma.02G311100
		Glyma.03G033600
		Glyma.05G059800
		Glyma.07G226800
		Glyma.09G230200
		Glyma.11G033100
		Glyma.13G073300
		Glyma.17G142300
		Glyma.20G026600
		Glyma.20G047500
		Gm-2i-Mix-SF
		Glyma.01G113300
		Glyma.02G181100
		Glyma.03G033700
		Glyma.03G139800
		Glyma.07G170500
		Glyma.08G134700
		Glyma.10G095100
		Glyma.12G207200
		Glyma.12G237800
		Glyma.13G203700
		Glyma.13G293800
		Glyma.14G001700
		Glyma.19G142600
		Gm-4i-SF
		Glyma.04G164300
		Glyma.05G022700
		Glyma.06G201200
		Glyma.17G076900
		Glyma.17G189600
		Glyma.17G200200
		Glyma.U012000
		Glyma.U011900
		Gm-1i-D-SF
		Glyma.10G020200
