# Supplementary material for: Genome-Wide Identification and Classification of Soybean C2H2 Zinc Finger Proteins and Their Expression Analysis in Legume-Rhizobium Symbiosis
Source: Front Microbiol. 2018 Feb 6;9:126. doi: 10.3389/fmicb.2018.00126 (PMC5807899; doi:10.3389/fmicb.2018.00126)
Supplement: Supplementary Table S7 — Primers for genes selected ford qPCR analysis. [file Table7.xlsx]

## Sheet: Sheet1
			Table S7: Primers for genes selected ford qPCR analysis.
			Gene	Forward primer	Reverse primer
			Glyma.01G036600	5'-TGCATCAATTCTCAAACATCTGGA-3'	5'-GGCCAAGGCCAACTAACTCT-3'
			Glyma.03G236600	5'-GCACACTTCGACTTCACAGC-3'	5'-TGAAACGTGGTGACTGCTACA-3'
			Glyma.10G153200	5'-ATCGTGCGACAAACGACTGA-3'	5'-CTGCGAAACTCGACCACACT-3'
			Glyma.10G257900	5'-AGGTGGGATCGGGATTAGGT-3'	5'-ACAAGCAAAGAAGTAAATGTACAGG-3'
			Glyma.12G181400	5'-TGCGGTTAGATCTTTTGCTGC-3'	5'-ACTCAATGTAGGGCAAGCCA-3'
			Glyma.13G121000	5'-ACCATGGATGTGTGTGCAAAG-3'	5'-TGCAATCATCCCATGACCAAGA-3'
			Glyma.14G088300	5'-CCTGGAAGTTTTGTTGAACCGT-3'	5'-TGTCACTGTGAAAGTACAACCT-3'
			Glyma.16G156400	5'-AGCCGGTTTAATTTCATGACCA-3'	5'-TGAATAACCGAGACGCGCAA-3'
			Glyma.17G236200	5'-GTACTTGGAAGTTTTGTTGG-3'	5'-TTGCAAATCTGCCACTGTTG-3'
			Glyma.18G287200	5'-ACAACGTAACACAAACCAAGC-3'	5'-TGGCTTTGTCAATGTCTCGGA-3'
			Glyma.20G176500	5'-CGGGGCGATAAGTTCTGGTT-3'	5'-ACCCGTTCAGAATTGCCTGT-3'
			Glyma.20G235100	5'-AATCGTGCGACAAACCGAAC-3'	5'-TGGCTGGTGACGGTAAACTC-3'
			QACT(soybean)	5'-ATCTTGACTGAGCGTGGTTATTCC-3'	5'-GCTGGTCCTGGCTGTCTCC-3'
