# Supplementary material for: Genome-Wide Identification and Classification of Soybean C2H2 Zinc Finger Proteins and Their Expression Analysis in Legume-Rhizobium Symbiosis
Source: Front Microbiol. 2018 Feb 6;9:126. doi: 10.3389/fmicb.2018.00126 (PMC5807899; doi:10.3389/fmicb.2018.00126)
Supplement: Supplementary Table S8 — Expression analysis of some common soybean C2H2-ZFPs in different roots and nodules. [file Table8.xlsx]

## Sheet: Sheet1
	Table S8: Expression analysis of some common soybean C2H2-ZFPs in different roots and nodules.
			FPKM (expression data in the RNA-Seq analysis of common soybean)
	Genes\tissues	5dR	21dR	5dN	21dN	21dN-fix-	21dR-fix-
	Phvul.001G026700.1	596	284	199	104	820	566
	Phvul.001G222000.1	12	26	9	18	31	27
	Phvul.002G082200.1	1	2	4	5	3	2
	Phvul.002G325100.1	35	58	43	44	103	66
	Phvul.003G008300.1	14	17	14	11	23	19
	Phvul.003G027900.1	0	0	0	0	0	0
	Phvul.004G084300.1	16	18	16	12	44	22
	Phvul.005G010800.1	25	29	29	18	55	35
	Phvul.005G011500.1	18	26	22	27	60	35
	Phvul.005G046200.1	3	4	3	2	1	7
	Phvul.005G124800.1	1	2	10	9	11	2
	Phvul.005G136300.1	7	15	59	63	76	16
	Phvul.006G196000.1	0	1	0	9	9	1
	Phvul.007G044500.1	473	218	186	78	401	465
	Phvul.007G090500.1	16	35	9	8	26	36
	Phvul.007G125400.1	1	8	41	24	4	7
	Phvul.007G174900.1	4	6	26	37	76	7
	Phvul.007G195500.1	11	13	59	112	24	9
	Phvul.007G196100.1	29	32	119	98	135	46
	Phvul.007G219000.1	124	156	223	106	141	146
	Phvul.008G054200.1	226	181	202	113	243	214
	Phvul.008G075100.1	5	5	7	5	8	6
	Phvul.008G117300.1	3	1	3	1	3	2
	Phvul.008G117400.1	0	14	40	123	15	12
	Phvul.008G143900.1	6	6	5	20	12	8
	Phvul.009G070800.1	906	770	536	296	1481	1519
	Phvul.009G169700.1	7	10	16	5	11	12
	Phvul.010G071300.1	1	1	3	8	1	1
	Phvul.011G061500.1	1	17	43	153	31	12
	Phvul.011G074100.1	2	16	53	49	34	17
	5dR,Whole roots separated from 5 day old pre-fixing nodules; 21dR, Whole roots separated from fix+ nodules collected 21 days after inoculation;
	5dN, Pre-fixing (effective) nodules collected 5 days after inoculation; 21dN, Effectively fixing nodules collected 21 days after inoculation;
	21dN-fix-, Ineffectively fixing nodules collected 21 days after inoculation;21dR-fix-, Whole roots separated from fix- nodules collected 21 days after inoculation.
	Data references: http://plantgrn.noble.org/PvGEA/Download.jsp; O’Rourke JA, Iniguez LP, Fu F, Bucciarelli B, Miller SS, Jackson SA, et al. An RNA-Seq based
	gene expression atlas of the common bean. BMC Genomics. 2014;15:866 doi: 10.1186/1471-2164-15-866
	;
