# Supplementary material for: Genome-Wide Identification and Classification of Soybean C2H2 Zinc Finger Proteins and Their Expression Analysis in Legume-Rhizobium Symbiosis
Source: Front Microbiol. 2018 Feb 6;9:126. doi: 10.3389/fmicb.2018.00126 (PMC5807899; doi:10.3389/fmicb.2018.00126)
Supplement: Supplementary Table S10 — The detail gene information of the transcriptional regulatory networks of 12 symbiosis-related soybean C2H2-TFs. [file Table10.xlsx]

## Sheet: Sheet1
		Table S10: The detail gene information of the transcriptional regulatory networks of 12 symbiosis-related soybean C2H2-TFs.
		Soybean C2H2-ZFPs	Potential symbiotic function	Predicted gene	Pearson’s correlation coefficient	Regulation	Annotations (Phytozome database)
		Glyma.01G134200	nodule development	Glyma.02G097900	0.905	downstream gene	bZIP transcription factor family protein
				Glyma.09G274600	0.912	downstream gene	Leucine-rich receptor-like protein kinase family protein
		Glyma.02G293300	nodule development	Glyma.03G246300	-0.918	downstream gene	Ribose 5-phosphate isomerase, type A protein
				Glyma.04G001500	-0.907	downstream gene	NAD(P)-binding Rossmann-fold superfamily protein
				Glyma.08G335900	0.916	downstream gene	nuclear factor Y, subunit A1
				Glyma.10G052600	-0.916	downstream gene	CRINKLY4 related 1
				Glyma.10G070700	-0.916	downstream gene	TBP-associated factor 12
				Glyma.10G218700	0.941	downstream gene	Regulator of Vps4 activity in the MVB pathway protein
				Glyma.14G116000	0.906	downstream gene	Protein kinase superfamily protein
				Glyma.16G058400	-0.93	downstream gene	Tetratricopeptide repeat (TPR)-like superfamily protein
				Glyma.18G219000	-0.946	downstream gene	Transducin/WD40 repeat-like superfamily protein
				Glyma.06G174000		downstream gene	C2H2-like zinc finger protein
				Glyma.16G141100		downstream gene	C2H2-like zinc finger protein
		Glyma.03G179700	nodule development	Glyma.11G107000	0.931	downstream gene	amino acid permease 2
				Glyma.14G010500	0.914	downstream gene	seed imbibition 1
				Glyma.06G174000		downstream gene	C2H2-like zinc finger protein
				Glyma.16G141100		downstream gene	C2H2-like zinc finger protein
		Glyma.04G044900	nodule senscence	Glyma.02G015300	-0.902	downstream gene	galacturonosyltransferase-like 7
				Glyma.02G017500	-0.916	downstream gene	photolyase/blue-light receptor 2
				Glyma.02G094800	0.902	downstream gene	P-glycoprotein 20
				Glyma.02G138300	0.964	downstream gene	NAD(P)-binding Rossmann-fold superfamily protein
				Glyma.02G219400	0.967	downstream gene	Protein of unknown function (DUF3133)
				Glyma.02G306300	0.928	upstream gene	zinc-dependent activator protein-1
				Glyma.03G016300	0.927	downstream gene	BON association protein 2
				Glyma.03G070500	0.947	downstream gene	auxin response factor 9
				Glyma.03G105300	-0.927	downstream gene	ATPase, F1 complex, delta/epsilon subunit
				Glyma.03G160200	0.916	downstream gene	cytochrome P450, family 94, subfamily B, polypeptide 1
				Glyma.03G184800	0.923	downstream gene	ACT-like superfamily protein
				Glyma.03G197200	0.91	downstream gene	SAUR-like auxin-responsive protein family
				Glyma.03G201300	0.929	downstream gene	Late embryogeneis abundant (LEA) hydroxyproline-rich glycoprotein family
				Glyma.03G203000	0.956	downstream gene	nuclear factor Y, subunit A10
				Glyma.04G020800	0.915	downstream gene	2-oxoglutarate (2OG) and Fe(II)-dependent oxygenase superfamily protein
				Glyma.04G085000	0.918	downstream gene	homeobox gene 8
				Glyma.04G200600	0.938	downstream gene	auxin response factor 2
				Glyma.05G005100	0.93	downstream gene	cysteine-rich RLK (RECEPTOR-like protein kinase) 42
				Glyma.05G182500	0.92	downstream gene	bZIP transcription factor family protein
				Glyma.05G195600	-0.926	downstream gene	Plant protein of unknown function (DUF869)
				Glyma.05G209200	-0.904	downstream gene	Peptidase M1 family protein
				Glyma.05G215800	0.962	downstream gene
				Glyma.06G042100	0.953	downstream gene	DREB and EAR motif protein 3
				Glyma.06G045400	0.981	downstream gene	salt tolerance zinc finger
				Glyma.06G051000	-0.936	downstream gene
				Glyma.06G108900	0.913	downstream gene	MAPK/ERK kinase kinase 1
				Glyma.06G301900	0.913	downstream gene	SET domain protein 2
				Glyma.07G017700	0.906	downstream gene	ENTH/VHS family protein
				Glyma.07G023300	0.932	downstream gene	WRKY DNA-binding protein 40
				Glyma.07G046200	0.916	downstream gene	ubiquitin-conjugating enzyme 34
				Glyma.07G108900	0.911	downstream gene	GATA transcription factor 2
				Glyma.07G117000	-0.9	downstream gene	ATPase, F1 complex, delta/epsilon subunit
				Glyma.07G262700	0.921	downstream gene	WRKY family transcription factor
				Glyma.08G018300	0.906	downstream gene	WRKY family transcription factor
				Glyma.08G142800	-0.938	downstream gene	copper ion binding;cobalt ion binding;zinc ion binding
				Glyma.08G152500	0.927	downstream gene	basic helix-loop-helix (bHLH) DNA-binding superfamily protein
				Glyma.09G011800	0.904	downstream gene	SCARECROW-like 13
				Glyma.09G018800	0.929	downstream gene	Leucine-rich repeat protein kinase family protein
				Glyma.09G025200	0.917	downstream gene
				Glyma.09G054200	0.928	downstream gene	Ankyrin repeat family protein
				Glyma.10G045400	0.985	downstream gene	C2H2-type zinc finger family protein
				Glyma.10G073800	0.902	downstream gene	ABC2 homolog 12
				Glyma.10G267200	-0.911	downstream gene	ATP synthase alpha/beta family protein
				Glyma.11G020200	-0.906	downstream gene	calcium-dependent protein kinase 6
				Glyma.11G112700	-0.943	downstream gene	Kinesin motor family protein
				Glyma.11G169700	-0.962	downstream gene	fructose-2,6-bisphosphatase
				Glyma.12G071000	0.901	downstream gene	auxin response factor 4
				Glyma.12G087200	0.908	downstream gene	cytochrome P450, family 94, subfamily C, polypeptide 1
				Glyma.12G176500	0.98	downstream gene	Protein kinase superfamily protein
				Glyma.13G088100	0.956	downstream gene	related to AP2 4
				Glyma.13G212500	0.915	downstream gene
				Glyma.13G264600	-0.917	downstream gene	trehalose-6-phosphate synthase
				Glyma.14G013400	-0.9	downstream gene	nicotinate/nicotinamide mononucleotide adenyltransferase
				Glyma.14G076600	-0.909	downstream gene	Nucleotide-diphospho-sugar transferase family protein
				Glyma.14G088300	0.942	downstream gene	salt tolerance zinc finger
				Glyma.14G175400	0.938	downstream gene	UDP-glucosyl transferase 85A2
				Glyma.14G200200	0.979	downstream gene	WRKY DNA-binding protein 33
				Glyma.15G077000	0.965	downstream gene	ERF domain protein 12
				Glyma.15G091700	0.964	downstream gene	Tetratricopeptide repeat (TPR)-like superfamily protein
				Glyma.15G116500	-0.91	downstream gene
				Glyma.15G160700	0.9	downstream gene	Ankyrin repeat family protein
				Glyma.15G180900	-0.902	downstream gene	chaperonin 20
				Glyma.15G192000	0.931	downstream gene	LSD1 zinc finger family protein
				Glyma.16G167200	0.903	downstream gene	tubby like protein 5
				Glyma.17G005000	0.95	downstream gene	Adenine nucleotide alpha hydrolases-like superfamily protein
				Glyma.17G038000	0.971	downstream gene	Protein phosphatase 2C family protein
				Glyma.17G065300	0.964	downstream gene	xyloglucan endotransglycosylase 6
				Glyma.17G079700	-0.935	downstream gene
				Glyma.17G094600	0.924	downstream gene
				Glyma.17G114100	-0.9	downstream gene	Ribosomal protein L36
				Glyma.17G167800	0.98	downstream gene	SKP1/ASK1-interacting protein 2
				Glyma.17G174600	0.903	downstream gene
				Glyma.17G245500	0.946	downstream gene	ADR1-like 1
				Glyma.18G052100	0.937	downstream gene	high-level expression of sugar-inducible gene 2
				Glyma.18G060900	0.911	downstream gene	mitogen-activated protein kinase kinase kinase 14
				Glyma.18G062900	-0.905	downstream gene	cyclophilin 5
				Glyma.18G216800	0.965	downstream gene	Leucine-rich repeat protein kinase family protein
				Glyma.18G226500	0.946	downstream gene	NB-ARC domain-containing disease resistance protein
				Glyma.18G286600	0.908	downstream gene	P-glycoprotein 20
				Glyma.19G145400	-0.915	downstream gene	Calcium-dependent lipid-binding (CaLB domain) plant phosphoribosyltransferase family protein
				Glyma.19G145900	-0.954	downstream gene	Mitochondrial import inner membrane translocase subunit Tim17/Tim22/Tim23 family protein
				Glyma.19G200000	0.929	downstream gene	UDP-Glycosyltransferase superfamily protein
				Glyma.19G233900	0.95	downstream gene	respiratory burst oxidase homolog B
				Glyma.20G175300	-0.925	downstream gene	Ribosomal protein L21
				Glyma.02G062700	0.919	downstream gene	OBF binding protein 1
				Glyma.05G211900	0.908	downstream gene	WRKY family transcription factor
				Glyma.18G020900	0.905	downstream gene	bZIP transcription factor family protein
		Glyma.06G174000	nodule development	Glyma.01G224000	0.924	downstream gene	Leucine-rich repeat protein kinase family protein
				Glyma.02G245200	0.921	downstream gene	Protein of unknown function, DUF593
				Glyma.02G293300		upstream gene	C2H2-like zinc finger protein
				Glyma.03G179700		upstream gene	C2H2-like zinc finger protein
				Glyma.03G219200	0.906	downstream gene	Minichromosome maintenance (MCM2/3/5) family protein
				Glyma.05G021500	0.93	downstream gene	plasmodesmata callose-binding protein 3
				Glyma.05G031300	0.912	downstream gene	DDT domain superfamily
				Glyma.05G211600	-0.923	downstream gene	Heavy metal transport/detoxification superfamily protein
				Glyma.06G004800	0.915	downstream gene	PLC-like phosphodiesterases superfamily protein
				Glyma.07G117800	0.931	downstream gene	eukaryotic translation initiation factor 4G
				Glyma.07G121300	0.92	downstream gene
				Glyma.07G238800	0.934	downstream gene
				Glyma.08G218900	0.922	downstream gene	phospholipid N-methyltransferase
				Glyma.08G258700	0.957	downstream gene	ARM repeat superfamily protein
				Glyma.08G357200	0.937	downstream gene	transmembrane kinase-like 1
				Glyma.12G057800	0.91	downstream gene	Nucleolar GTP-binding protein
				Glyma.14G034900	0.907	downstream gene	Calcium-dependent lipid-binding (CaLB domain) family protein
				Glyma.17G127300	0.922	downstream gene
				Glyma.18G020900	0.905	upstream gene	bZIP transcription factor family protein
				Glyma.19G099600	0.904	downstream gene	Endosomal targeting BRO1-like domain-containing protein
				Glyma.20G081800	0.923	downstream gene	Nuclear transport factor 2 (NTF2) family protein with RNA binding (RRM-RBD-RNP motifs) domain
		Glyma.07G107500	nodule development	Glyma.07G056000	-0.921	downstream gene	SET domain protein 14
				Glyma.13G138200	0.947	downstream gene	S1FA-like DNA-binding protein
				Glyma.14G055300	0.912	downstream gene	arogenate dehydrogenase
				Glyma.18G272800	-0.901	downstream gene	Malectin/receptor-like protein kinase family protein
		Glyma.07G158000	nodule development	Glyma.01G001300	0.973	downstream gene	cycloartenol synthase 1
				Glyma.01G008500	0.921	downstream gene	NADP-malic enzyme 4
				Glyma.01G068800	0.921	downstream gene	WPP domain-interacting protein 2
				Glyma.01G118900	0.945	downstream gene	Leucine-rich repeat transmembrane protein kinase
				Glyma.02G070600	-0.938	downstream gene	Arabidopsis NAC domain containing protein 87
				Glyma.02G100400	-0.913	downstream gene	Protein kinase superfamily protein
				Glyma.02G106500	0.925	downstream gene	cullin 3
				Glyma.02G217100	0.903	downstream gene	serine hydroxymethyltransferase 2
				Glyma.02G222300	-0.961	downstream gene	NAC transcription factor-like 9
				Glyma.03G137000	0.908	downstream gene	magnesium-chelatase subunit chlH, chloroplast, putative / Mg-protoporphyrin IX chelatase, putative (CHLH)
				Glyma.03G216300	0.935	downstream gene	sucrose synthase 3
				Glyma.04G082500	0.921	downstream gene	tocopherol cyclase, chloroplast / vitamin E deficient 1 (VTE1) / sucrose export defective 1 (SXD1)
				Glyma.04G083800	0.9	downstream gene	Exostosin family protein
				Glyma.04G233700	0.902	downstream gene	ARM repeat superfamily protein
				Glyma.05G174600	0.923	downstream gene	chloroplast sensor kinase
				Glyma.05G209800	0.936	downstream gene	CCT motif family protein
				Glyma.05G230700	0.936	downstream gene	protein kinase family protein
				Glyma.05G246800	0.915	downstream gene
				Glyma.06G084400	0.905	downstream gene	Plant protein of unknown function (DUF828) with plant pleckstrin homology-like region
				Glyma.06G124200	0.929	downstream gene	Leucine-rich repeat transmembrane protein kinase family protein
				Glyma.06G126100	0.95	downstream gene	regulatory components of ABA receptor 3
				Glyma.06G160300	0.918	downstream gene	Scorpion toxin-like knottin superfamily protein
				Glyma.06G193900	0.9	downstream gene	Exostosin family protein
				Glyma.07G212600	0.936	downstream gene	RNA cyclase family protein
				Glyma.07G213900	0.9	downstream gene	Protein kinase superfamily protein
				Glyma.08G209100	0.91	downstream gene	nucleotide transporter 1
				Glyma.08G211500	0.934	downstream gene	SNARE-like superfamily protein
				Glyma.08G220500	-0.957	downstream gene
				Glyma.08G260500	-0.921	downstream gene	Regulator of Vps4 activity in the MVB pathway protein
				Glyma.08G339900	-0.96	downstream gene	chromatin remodeling 31
				Glyma.08G342000	0.916	downstream gene	kunitz trypsin inhibitor 1
				Glyma.09G007500	0.926	downstream gene	KNOX/ELK homeobox transcription factor
				Glyma.10G134100	0.919	downstream gene	RNA-binding (RRM/RBD/RNP motifs) family protein
				Glyma.10G262900	0.919	downstream gene	sodium:hydrogen antiporter 1
				Glyma.11G027100	-0.931	downstream gene	KNOTTED-like homeobox of Arabidopsis thaliana 7
				Glyma.12G135600	-0.918	downstream gene	disease resistance protein (TIR-NBS-LRR class), putative
				Glyma.13G002500	0.922	downstream gene	general control non-repressible 3
				Glyma.13G049200	0.926	downstream gene	TRICHOME BIREFRINGENCE-LIKE 19
				Glyma.14G009300	0.936	downstream gene	ADP glucose pyrophosphorylase 1
				Glyma.14G189300	-0.936	downstream gene	NAC transcription factor-like 9
				Glyma.15G078600	-0.91	downstream gene	Thioredoxin superfamily protein
				Glyma.15G105500	-0.943	downstream gene
				Glyma.16G029400	0.917	downstream gene	copper ion binding
				Glyma.17G047300	0.965	upstream gene	Integrase-type DNA-binding superfamily protein
				Glyma.17G112100	0.94	downstream gene	Protein kinase superfamily protein
				Glyma.17G134200	0.902	downstream gene	cytochrome P450, family 706, subfamily A, polypeptide 4
				Glyma.17G237900	-0.926	downstream gene	myb domain protein r1
				Glyma.18G050100	0.934	downstream gene
				Glyma.19G038600	-0.966	downstream gene	ATPase E1-E2 type family protein / haloacid dehalogenase-like hydrolase family protein
				Glyma.19G201300	0.908	downstream gene
				Glyma.19G224400	0.967	downstream gene	nitrate transporter 1:2
				Glyma.20G067300	0.935	downstream gene	oligopeptide transporter 7
				Glyma.20G106500	0.917	downstream gene	ATPase, V1 complex, subunit B protein
				Glyma.20G148900	0.921	downstream gene	homocysteine S-methyltransferase 3
				Glyma.20G224100	0.902	downstream gene	NIMA-related kinase 2
				Glyma.16G141100			C2H2-like zinc finger protein
		Glyma.10G215200	high expression in nodules	Glyma.01G203200	0.93	downstream gene	Protein of unknown function (DUF581)
				Glyma.02G062700	0.919	upstream gene	OBF binding protein 1
				Glyma.04G020200	0.915	downstream gene	Pyridoxal-dependent decarboxylase family protein
				Glyma.06G111200	0.91	downstream gene	YbaK/aminoacyl-tRNA synthetase-associated domain
				Glyma.08G363300	0.917	downstream gene	no exine formation 1
				Glyma.09G200000	-0.946	downstream gene
				Glyma.10G207000	0.905	downstream gene
				Glyma.11G039800	0.959	downstream gene	Protein of unknown function (DUF581)
				Glyma.13G147200	0.906	downstream gene
				Glyma.13G166200	0.925	downstream gene	EIN3-binding F box protein 1
				Glyma.14G013400	0.901	downstream gene	nicotinate/nicotinamide mononucleotide adenyltransferase
				Glyma.15G164000	0.967	downstream gene	metaxin-related
				Glyma.16G068200	0.915	downstream gene
				Glyma.17G243800	0.907	downstream gene	Mov34/MPN/PAD-1 family protein
				Glyma.18G046800	0.933	downstream gene	auxin response factor 8
				Glyma.19G009000	0.904	downstream gene	formate dehydrogenase
				Glyma.19G027600	0.914	downstream gene	P-loop containing nucleoside triphosphate hydrolases superfamily protein
				Glyma.19G112800	-0.906	downstream gene
				Glyma.19G245400	0.909	downstream gene	pathogeneis-related 4
				Glyma.20G189300	0.911	downstream gene	Pyruvate kinase family protein
				Glyma.20G212500	0.952	downstream gene	Uncharacterised conserved protein (UCP030210)
				Glyma.04G062900	0.909	downstream gene	Integrase-type DNA-binding superfamily protein
				Glyma.20G176500		downstream gene	C2H2 and C2HC zinc fingers superfamily protein
		Glyma.10G257900	nodule senscence	Glyma.01G040500	-0.945	downstream gene
				Glyma.01G082400	0.954	downstream gene	agenet domain-containing protein / bromo-adjacent homology (BAH) domain-containing protein
				Glyma.01G165000	0.977	downstream gene	Glycosyl hydrolase family 38 protein
				Glyma.01G190600	0.915	downstream gene	Auxin-responsive GH3 family protein
				Glyma.01G191300	0.939	downstream gene	Protein phosphatase 2C family protein
				Glyma.02G015300	-0.93	downstream gene	galacturonosyltransferase-like 7
				Glyma.02G017500	-0.946	downstream gene	photolyase/blue-light receptor 2
				Glyma.02G040500	-0.924	downstream gene	CYCLIN D4;1
				Glyma.02G096600	0.9	downstream gene	ACT domain repeat 4
				Glyma.02G204000	-0.904	downstream gene	Cytosol aminopeptidase family protein
				Glyma.02G228200	0.977	downstream gene	Protein phosphatase 2C family protein
				Glyma.02G234500	-0.906	downstream gene	Tyrosyl-tRNA synthetase, class Ib, bacterial/mitochondrial
				Glyma.02G242900	0.964	downstream gene	CYS, MET, PRO, and GLY protein 1
				Glyma.02G269600	0.958	downstream gene	Protein kinase superfamily protein
				Glyma.02G274300	-0.917	downstream gene	Protein of unknown function (DUF630 and DUF632)
				Glyma.03G004700	-0.944	downstream gene	Protein of unknown function (DUF1138)
				Glyma.03G093600	0.915	downstream gene	Seven transmembrane MLO family protein
				Glyma.03G142900	-0.952	downstream gene	Mitochondrial import inner membrane translocase subunit Tim17/Tim22/Tim23 family protein
				Glyma.03G203000	0.916	downstream gene	nuclear factor Y, subunit A10
				Glyma.04G020800	0.909	downstream gene	2-oxoglutarate (2OG) and Fe(II)-dependent oxygenase superfamily protein
				Glyma.04G061800	0.904	downstream gene
				Glyma.04G134300	-0.931	downstream gene	Ribosomal protein L27 family protein
				Glyma.04G200600	0.974	downstream gene	auxin response factor 2
				Glyma.04G236700	0.92	downstream gene
				Glyma.05G011600	-0.92	downstream gene	Leucine-rich repeat protein kinase family protein
				Glyma.05G029000	0.926	downstream gene	WRKY DNA-binding protein 72
				Glyma.05G035100	0.907	downstream gene	BAH domain ;TFIIS helical bundle-like domain
				Glyma.05G044300	-0.933	downstream gene	Zinc finger C-x8-C-x5-C-x3-H type family protein
				Glyma.05G053900	0.963	downstream gene	ACT domain repeat 8
				Glyma.05G110600	0.973	downstream gene	basic helix-loop-helix (bHLH) DNA-binding superfamily protein
				Glyma.05G140800	-0.93	downstream gene	cullin4
				Glyma.05G146300	0.97	downstream gene	ARM repeat superfamily protein
				Glyma.05G209200	-0.942	downstream gene	Peptidase M1 family protein
				Glyma.05G215700	0.966	downstream gene
				Glyma.05G225700	-0.909	downstream gene	profilin 2
				Glyma.05G232000	-0.911	downstream gene	Leucine-rich repeat (LRR) family protein
				Glyma.06G040900	-0.927	downstream gene	heat shock transcription factor B4
				Glyma.06G045400	0.981	downstream gene	salt tolerance zinc finger
				Glyma.06G063700	0.96	downstream gene	zinc-finger protein 1
				Glyma.06G063900	0.93	downstream gene	Plant protein of unknown function (DUF868)
				Glyma.06G187600	-0.907	downstream gene	Homeodomain-like superfamily protein
				Glyma.06G204600	-0.906	downstream gene	histone-lysine N-methyltransferases
				Glyma.07G087200	0.97	downstream gene	arabinogalactan protein 22
				Glyma.07G092000	0.911	upstream gene	NAC domain containing protein 58
				Glyma.07G108900	0.938	downstream gene	GATA transcription factor 2
				Glyma.07G130200	-0.929	downstream gene
				Glyma.07G133000	0.915	downstream gene	TRF-like 2
				Glyma.07G151100	0.951	downstream gene	Homeodomain-like superfamily protein
				Glyma.07G183600	-0.93	downstream gene	aldehyde dehydrogenase 6B2
				Glyma.07G248400	0.973	downstream gene	flowering promoting factor 1
				Glyma.07G268800	0.949	downstream gene	Adenine nucleotide alpha hydrolases-like superfamily protein
				Glyma.07G272600	0.915	downstream gene	Major facilitator superfamily protein
				Glyma.08G021800	0.998	downstream gene
				Glyma.08G029600	-0.925	downstream gene	Pyridoxal phosphate phosphatase-related protein
				Glyma.08G062700	0.968	downstream gene	BAK1-interacting receptor-like kinase 1
				Glyma.08G130900	0.936	downstream gene
				Glyma.08G204200	-0.909	downstream gene	P-loop containing nucleoside triphosphate hydrolases superfamily protein
				Glyma.08G315400	-0.9	downstream gene	alpha/beta-Hydrolases superfamily protein
				Glyma.09G004300	-0.923	downstream gene	glyoxalase I homolog
				Glyma.09G017300	-0.926	downstream gene	Homeodomain-like superfamily protein
				Glyma.09G117100	0.977	downstream gene	Calcium-dependent lipid-binding (CaLB domain) family protein
				Glyma.09G129000	-0.904	downstream gene	NADH-ubiquinone oxidoreductase-related
				Glyma.09G170200	-0.927	downstream gene	indeterminate(ID)-domain 16
				Glyma.09G265000	-0.9	downstream gene	S-adenosyl-L-methionine-dependent methyltransferases superfamily protein
				Glyma.09G268100	0.962	downstream gene	protein binding
				Glyma.09G274000	0.951	downstream gene	WRKY DNA-binding protein 70
				Glyma.10G009900	0.911	downstream gene	shaggy-related kinase 11
				Glyma.10G014400	0.924	downstream gene	alpha/beta-Hydrolases superfamily protein
				Glyma.10G137700	-0.906	downstream gene	Pyridoxal phosphate (PLP)-dependent transferases superfamily protein
				Glyma.10G219600	0.918	downstream gene	NAC domain containing protein 17
				Glyma.10G259000	0.949	downstream gene	FRS (FAR1 Related Sequences) transcription factor family
				Glyma.10G259400	0.951	downstream gene	Protein phosphatase 2C family protein
				Glyma.11G020700	0.945	downstream gene	respiratory burst oxidase protein F
				Glyma.11G040200	0.916	downstream gene	RNA helicase, putative
				Glyma.11G068500	-0.944	downstream gene	ADP-ribosylation factor family protein
				Glyma.11G112700	-0.974	downstream gene	Kinesin motor family protein
				Glyma.11G120300	-0.904	downstream gene	dolichyl-diphosphooligosaccharide-protein glycosyltransferase 48kDa subunit family protein
				Glyma.11G140500	0.915	downstream gene	heat shock protein 70
				Glyma.12G044700	0.94	downstream gene	polyol/monosaccharide transporter 5
				Glyma.12G087200	0.955	downstream gene	cytochrome P450, family 94, subfamily C, polypeptide 1
				Glyma.12G087800	-0.927	downstream gene	S-adenosyl-L-methionine-dependent methyltransferases superfamily protein
				Glyma.12G101300	-0.973	downstream gene	TraB family protein
				Glyma.12G102400	0.911	downstream gene	SET domain protein 2
				Glyma.12G104800	0.966	downstream gene	myb domain protein 14
				Glyma.12G129800	0.916	downstream gene	trehalose-phosphatase/synthase 7
				Glyma.12G212500	0.957	downstream gene	disease resistance protein (TIR-NBS-LRR class), putative
				Glyma.13G028100	0.955	downstream gene	disease resistance protein (TIR-NBS-LRR class), putative
				Glyma.13G030200	0.911	downstream gene	Polyketide cyclase/dehydrase and lipid transport superfamily protein
				Glyma.13G057800	-0.901	downstream gene	Glycosyl transferase, family 35
				Glyma.13G110700	0.971	downstream gene	Protein kinase superfamily protein
				Glyma.13G111500	0.942	downstream gene	inter-alpha-trypsin inhibitor heavy chain-related
				Glyma.13G127400	-0.934	downstream gene	NAD(P)-binding Rossmann-fold superfamily protein
				Glyma.13G228400	0.969	downstream gene	CBL-interacting protein kinase 12
				Glyma.13G236600	0.957	downstream gene	ERF domain protein 12
				Glyma.13G236700	-0.926	downstream gene	receptor like protein 4
				Glyma.13G249800	0.981	downstream gene	basic helix-loop-helix (bHLH) DNA-binding superfamily protein
				Glyma.13G251200	-0.914	downstream gene	C-terminal cysteine residue is changed to a serine 1
				Glyma.13G264600	-0.901	downstream gene	trehalose-6-phosphate synthase
				Glyma.13G285400	0.973	downstream gene	scarecrow-like 5
				Glyma.13G289900	-0.9	downstream gene	Protein kinase superfamily protein
				Glyma.13G305500	0.945	downstream gene	basic helix-loop-helix (bHLH) DNA-binding superfamily protein
				Glyma.13G338700	-0.904	downstream gene	translocon at the outer envelope membrane of chloroplasts 75-III
				Glyma.14G020000	0.958	downstream gene	O-Glycosyl hydrolases family 17 protein
				Glyma.14G023600	-0.931	downstream gene	endoribonuclease L-PSP family protein
				Glyma.14G023900	-0.901	downstream gene	peptide met sulfoxide reductase 4
				Glyma.14G085800	-0.949	downstream gene	Granulin repeat cysteine protease family protein
				Glyma.14G088300	0.951	downstream gene	salt tolerance zinc finger
				Glyma.14G175400	0.916	downstream gene	UDP-glucosyl transferase 85A2
				Glyma.14G176400	0.9	downstream gene	Phosphate-responsive 1 family protein
				Glyma.14G184500	-0.907	downstream gene	serine hydroxymethyltransferase 2
				Glyma.14G188500	0.914	downstream gene
				Glyma.14G189700	0.942	downstream gene
				Glyma.14G195200	0.984	downstream gene	Protein phosphatase 2C family protein
				Glyma.14G212200	0.979	downstream gene	CYS, MET, PRO, and GLY protein 1
				Glyma.14G219800	0.947	downstream gene
				Glyma.15G077000	0.939	downstream gene	ERF domain protein 12
				Glyma.15G077100	0.95	downstream gene	erf domain protein 9
				Glyma.15G091700	0.911	downstream gene	Tetratricopeptide repeat (TPR)-like superfamily protein
				Glyma.15G093900	0.972	downstream gene	gibberellin 2-oxidase
				Glyma.15G099700	-0.9	downstream gene	transducin family protein / WD-40 repeat family protein
				Glyma.15G120400	0.978	downstream gene	Calcium-dependent lipid-binding (CaLB domain) family protein
				Glyma.15G151600	0.932	downstream gene
				Glyma.15G180900	-0.944	downstream gene	chaperonin 20
				Glyma.15G261300	0.966	downstream gene	nuclear factor Y, subunit C2
				Glyma.16G009100	0.927	downstream gene	Mono-/di-acylglycerol lipase, N-terminal;Lipase, class 3
				Glyma.16G027400	-0.911	downstream gene	formin homology 1
				Glyma.16G035100	0.913	downstream gene	transcription regulatory protein SNF2, putative
				Glyma.16G050500	-0.915	downstream gene	auxin signaling F-box 3
				Glyma.16G059400	0.948	downstream gene	P-loop containing nucleoside triphosphate hydrolases superfamily protein
				Glyma.16G063100	-0.983	downstream gene	plant UBX domain-containing protein 1
				Glyma.16G147300	-0.901	downstream gene	aspartate kinase 1
				Glyma.16G209800	-0.91	downstream gene	alpha-galactosidase 2
				Glyma.17G002300	-0.944	downstream gene	NADH dehydrogenase (ubiquinone)s
				Glyma.17G010500	0.933	downstream gene	ERD (early-responsive to dehydration stress) family protein
				Glyma.17G073800	-0.967	downstream gene	Cytosol aminopeptidase family protein
				Glyma.17G092200	0.933	downstream gene	BAH domain ;TFIIS helical bundle-like domain
				Glyma.17G108500	0.901	downstream gene	Inorganic H pyrophosphatase family protein
				Glyma.17G128600	-0.935	downstream gene	arginosuccinate synthase family
				Glyma.17G136300	0.98	downstream gene	ACT domain repeat 8
				Glyma.17G174600	0.928	downstream gene
				Glyma.17G236200	0.978	downstream gene	salt tolerance zinc finger
				Glyma.17G245500	0.961	downstream gene	ADR1-like 1
				Glyma.17G261300	0.917	downstream gene
				Glyma.17G262100	-0.926	downstream gene	NAD(P)-binding Rossmann-fold superfamily protein
				Glyma.18G014200	0.923	downstream gene	ENTH/ANTH/VHS superfamily protein
				Glyma.18G041700	-0.92	downstream gene	NADH-ubiquinone dehydrogenase, mitochondrial, putative
				Glyma.18G050900	-0.907	downstream gene	regulatory particle triple-A ATPase 3
				Glyma.18G052100	0.979	downstream gene	high-level expression of sugar-inducible gene 2
				Glyma.18G110200	0.926	downstream gene	Eukaryotic aspartyl protease family protein
				Glyma.18G156500	-0.924	downstream gene	Insulinase (Peptidase family M16) protein
				Glyma.18G182400	0.941	downstream gene	TRF-like 1
				Glyma.18G202400	0.94	downstream gene	Homeodomain-like superfamily protein
				Glyma.18G220000	-0.911	downstream gene	phosphorylethanolamine cytidylyltransferase 1
				Glyma.18G221800	0.925	downstream gene	protein binding
				Glyma.18G225900	-0.9	downstream gene	S-adenosyl-L-methionine-dependent methyltransferases superfamily protein
				Glyma.18G238400	-0.903	downstream gene	alpha/beta-Hydrolases superfamily protein
				Glyma.18G297400	-0.912	downstream gene	Rad23 UV excision repair protein family
				Glyma.19G036600	0.915	downstream gene	Protein kinase superfamily protein
				Glyma.19G065600	0.936	downstream gene	NADH-dependent glutamate synthase 1
				Glyma.19G109100	0.946	upstream gene	Arabidopsis NAC domain containing protein 87
				Glyma.19G127800	0.923	downstream gene	Transcription elongation factor (TFIIS) family protein
				Glyma.19G131500	-0.939	downstream gene	pyrroline-5- carboxylate (P5C) reductase
				Glyma.19G156900	-0.964	downstream gene	Chalcone-flavanone isomerase family protein
				Glyma.19G186000	-0.919	downstream gene	triosephosphate isomerase
				Glyma.19G201400	0.935	downstream gene	calmodulin-domain protein kinase cdpk isoform 2
				Glyma.19G243000	-0.908	downstream gene	DNA-damage-repair/toleration protein (DRT102)
				Glyma.20G031400	-0.978	downstream gene	emp24/gp25L/p24 family/GOLD family protein
				Glyma.20G116700	0.968	downstream gene
				Glyma.20G131500	0.979	downstream gene	Protein phosphatase 2C family protein
				Glyma.20G186800	0.949	downstream gene	Single-stranded nucleic acid binding R3H protein
				Glyma.20G189700	-0.921	downstream gene	mRNA splicing factor, thioredoxin-like U5 snRNP
				Glyma.U021800	0.9	downstream gene	mitogen-activated protein kinase 3
				Glyma.07G092000	0.911	downstream gene	NAC domain containing protein 58
				Glyma.16G026400	0.906	downstream gene	WRKY family transcription factor
				Glyma.17G047300	0.965	downstream gene	Integrase-type DNA-binding superfamily protein
		Glyma.10G295200	nodule development	Glyma.03G128300	-0.905	downstream gene	glutamate synthase 1
		Glyma.16G141100	high expression in nodules	Glyma.01G036900	0.901	downstream gene	Matrixin family protein
				Glyma.02G125400	0.917	downstream gene	WPP domain-interacting protein 2
				Glyma.02G293300		upstream gene	C2H2-like zinc finger protein
				Glyma.03G179700		upstream gene	C2H2-like zinc finger protein
				Glyma.03G200900	0.932	downstream gene	Eukaryotic aspartyl protease family protein
				Glyma.04G190800	0.931	downstream gene	peptidemethionine sulfoxide reductase 2
				Glyma.05G178300	0.953	downstream gene	RAB GTPase homolog H1E
				Glyma.05G211900	0.908	upstream gene	WRKY family transcription factor
				Glyma.07G007500	0.916	downstream gene	Protein of unknown function (DUF3511)
				Glyma.07G158000		upstream gene	C2H2-like zinc finger protein
				Glyma.08G169800	-0.911	downstream gene	Galactose oxidase/kelch repeat superfamily protein
				Glyma.13G153000	0.923	downstream gene	RAB homolog 1
				Glyma.15G223900	0.917	downstream gene	12-oxophytodienoate reductase 2
				Glyma.16G026400	0.906	upstream gene	WRKY family transcription factor
				Glyma.16G064100	0.933	downstream gene	Leucine-rich repeat receptor-like protein kinase family protein
				Glyma.16G141100	1	up/down stream gene	C2H2-like zinc finger protein
				Glyma.17G002700	0.943	downstream gene	GTP binding;GTP binding
				Glyma.17G113900	0.975	downstream gene	EIN3-binding F box protein 1
				Glyma.18G204600	0.935	downstream gene	receptor like protein 27
				Glyma.19G081200	0.934	downstream gene	Leucine-rich repeat receptor-like protein kinase family protein
		Glyma.20G176500	high expression in nodules	Glyma.02G062700	0.919	upstream gene	OBF binding protein 1
				Glyma.04G062900	0.909	upstream gene	Integrase-type DNA-binding superfamily protein
				Glyma.10G215200		upstream gene	C2H2 and C2HC zinc fingers superfamily protein
				Glyma.20G176500	1	up/down stream gene	C2H2 and C2HC zinc fingers superfamily protein
		Glyma.06G174000	nodule development
		Glyma.07G107500	nodule development
		Glyma.07G158000	nodule development
		Glyma.10G215200	high expression in nodules
		Glyma.10G257900	nodule senencence
		Glyma.10G295200	nodule development
		Glyma.16G141100	high expression in nodules
		Glyma.20G176500	high expression in nodules
